# Supplementary material for: A third polymorph of 1,4-bis­(1H-benzimid­azol-2-yl)benzene
Source: Acta Crystallogr Sect E Struct Rep Online. 2014 May 24;70(Pt 6):o699. doi: 10.1107/S1600536814011179 (PMC4051014; doi:10.1107/S1600536814011179)
Supplement: Supplementary file 1 [file e-70-0o699-sup1.cif]

##############################################################################
#                                                                            #
# This CIF contains the data in a paper accepted for publication in          #
# Acta Crystallographica Section E. It conforms to the requirements of       #
# Notes for Authors for Acta Crystallographica Section E, and has been       #
# peer reviewed under the auspices of the IUCr Commission on Journals.       #
#                                                                            #
# Full details of the Crystallographic Information File format               #
# are given in the paper "The Crystallographic Information File (CIF):       #
# a New Standard Archive File for Crystallography" by S. R. Hall, F. H.      #
# Allen and I. D. Brown [Acta Cryst. (1991), A47, 655-685].                  #
#                                                                            #
# The current version of the core CIF dictionary is obtainable from          #
# ftp://ftp.iucr.org/pub/cif_core.dic.                                       #
#                                                                            #
# Software is freely available for graphical display of the structure(s)     #
# in this CIF. For information consult the CIF software page                 #
# http://www.iucr.org/resources/cif/software.                                #
#                                                                            #
# This file may be used for bona fide research purposes within the           #
# scientific community so long as proper attribution is given to the journal # 
# article from which it was obtained.                                        #
#                                                                            #
##############################################################################
data_I
_audit_creation_method     SHELXL-97
_database_code_depnum_ccdc_archive     'CCDC '
_chemical_name_systematic
;
1,4-Bis(1<i>H</i>-benzimidazol-2-yl)benzene
;
_chemical_name_common     ?
_chemical_formula_moiety     'C20 H14 N4'
_chemical_formula_sum     'C20 H14 N4'
_chemical_formula_iupac     'C20 H14 N4'
_chemical_formula_weight     310.35
_chemical_melting_point     ?
_symmetry_cell_setting     monoclinic
_symmetry_space_group_name_H-M     'P 21/c  '
_symmetry_space_group_name_Hall     '-P 2ybc'
loop_
    _symmetry_equiv_pos_as_xyz
    'x, y, z'
    '-x, y+1/2, -z+1/2'
    '-x, -y, -z'
    'x, -y-1/2, z-1/2'
_cell_length_a     16.196(3)
_cell_length_b     20.174(3)
_cell_length_c     9.9010(16)
_cell_angle_alpha     90.00
_cell_angle_beta     106.733(3)
_cell_angle_gamma     90.00
_cell_volume     3098.1(8)
_cell_formula_units_Z     8
_cell_measurement_reflns_used     1697
_cell_measurement_theta_min     2.37
_cell_measurement_theta_max     21.99
_cell_measurement_temperature     296(2)
_exptl_crystal_description     block
_exptl_crystal_colour     yellow
_exptl_crystal_size_max     0.26
_exptl_crystal_size_mid     0.22
_exptl_crystal_size_min     0.17
_exptl_crystal_density_diffrn     1.331
_exptl_crystal_density_meas     ?
_exptl_crystal_density_method     'not measured'
_exptl_crystal_F_000     1296
_exptl_absorpt_coefficient_mu     0.082
_exptl_absorpt_correction_type     multi-scan
_exptl_absorpt_process_details     '(SADABS; Bruker, 2001)'
_exptl_absorpt_correction_T_min     0.9790
_exptl_absorpt_correction_T_max     0.9862
_exptl_special_details     ?
_diffrn_ambient_temperature     296(2)
_diffrn_radiation_type     MoK\a
_diffrn_radiation_wavelength     0.71073
_diffrn_radiation_source     'fine-focus sealed tube'
_diffrn_radiation_monochromator     graphite
_diffrn_measurement_device_type     'Bruker APEXII CCD'
_diffrn_measurement_method     '\f and \w scans'
_diffrn_detector_area_resol_mean     ?
_diffrn_reflns_number     15697
_diffrn_reflns_av_R_equivalents     0.0622
_diffrn_reflns_av_sigmaI/netI     0.0763
_diffrn_reflns_theta_min     2.02
_diffrn_reflns_theta_max     24.99
_diffrn_reflns_theta_full     24.99
_diffrn_measured_fraction_theta_max     0.999
_diffrn_measured_fraction_theta_full     0.999
_diffrn_reflns_limit_h_min     -16
_diffrn_reflns_limit_h_max     19
_diffrn_reflns_limit_k_min     -23
_diffrn_reflns_limit_k_max     23
_diffrn_reflns_limit_l_min     -11
_diffrn_reflns_limit_l_max     8
_refine_special_details
;
Refinement of <i>F</i>^2^ against ALL reflections. The weighted <i>R</i>-factor
<i>wR</i> and goodness of fit <i>S</i> are based on <i>F</i>^2^, conventional
<i>R</i>-factors <i>R</i> are based on <i>F</i>, with <i>F</i> set to zero for
negative <i>F</i>^2^. The threshold expression of <i>F</i>^2^ >
\s(<i>F</i>^2^) is used only for calculating <i>R</i>-factors(gt) <i>etc</i>.
and is not relevant to the choice of reflections for refinement.
<i>R</i>-factors based on <i>F</i>^2^ are statistically about twice as large
as those based on <i>F</i>, and <i>R</i>- factors based on ALL data will be
even larger.
;
_reflns_number_total     5451
_reflns_number_gt     3197
_reflns_threshold_expression     >2sigma(I)
_refine_ls_structure_factor_coef     Fsqd
_refine_ls_matrix_type     full
_refine_ls_R_factor_all     0.1033
_refine_ls_R_factor_gt     0.0533
_refine_ls_wR_factor_gt     0.1104
_refine_ls_wR_factor_ref     0.1263
_refine_ls_goodness_of_fit_ref     1.017
_refine_ls_restrained_S_all     1.020
_refine_ls_number_reflns     5451
_refine_ls_number_parameters     450
_refine_ls_number_restraints     5
_refine_ls_hydrogen_treatment     mixed
_refine_ls_weighting_scheme     calc
_refine_ls_weighting_details
         'calc w=1/[\s^2^(Fo^2^)+(0.0420P)^2^+0.0000P] where P=(Fo^2^+2Fc^2^)/3'
_atom_sites_solution_hydrogens     geom
_atom_sites_solution_primary     direct
_atom_sites_solution_secondary     difmap
_refine_ls_shift/su_max     0.000
_refine_ls_shift/su_mean     0.000
_refine_diff_density_max     0.205
_refine_diff_density_min     -0.212
_refine_ls_extinction_method     'SHELXL97 (Sheldrick, 2008)'
_refine_ls_extinction_coef     0.0018(3)
_refine_ls_extinction_expression
                                  'Fc^*^=kFc[1+0.001xFc^2^\l^3^/sin(2\q)]^-1/4^'
loop_
    _atom_type_symbol
    _atom_type_description
    _atom_type_scat_dispersion_real
    _atom_type_scat_dispersion_imag
    _atom_type_scat_source
    'C' 'C' 0.0033 0.0016
                         'International Tables Vol C Tables 4.2.6.8 and 6.1.1.4'
    'H' 'H' 0.0000 0.0000
                         'International Tables Vol C Tables 4.2.6.8 and 6.1.1.4'
    'N' 'N' 0.0061 0.0033
                         'International Tables Vol C Tables 4.2.6.8 and 6.1.1.4'
_computing_data_collection     'APEX2 (Bruker, 2007)'
_computing_cell_refinement     'SAINT (Bruker, 2007)'
_computing_data_reduction     'SAINT (Bruker, 2007)'
_computing_structure_solution     'SHELXS97 (Sheldrick, 2008)'
_computing_structure_refinement     'SHELXL97 (Sheldrick, 2008)'
_computing_molecular_graphics
                     'SHELXTL (Sheldrick, 2008) and DIAMOND (Brandenburg, 2008)'
_computing_publication_material
                         'SHELXTL (Sheldrick, 2008) and publCIF (Westrip, 2010)'
loop_
    _atom_site_type_symbol
    _atom_site_label
    _atom_site_fract_x
    _atom_site_fract_y
    _atom_site_fract_z
    _atom_site_U_iso_or_equiv
    _atom_site_adp_type
    _atom_site_calc_flag
    _atom_site_refinement_flags
    _atom_site_occupancy
    _atom_site_symmetry_multiplicity
    _atom_site_disorder_assembly
    _atom_site_disorder_group
    N N1 0.29247(12) -0.04939(9) 0.8970(2) 0.0422(5) Uani d . 1 1 . .
    N N2 0.27746(13) -0.04637(9) 0.6655(2) 0.0449(5) Uani d D 1 1 . .
    N N3 0.07524(11) 0.26679(8) 0.8390(2) 0.0400(5) Uani d . 1 1 . .
    N N4 0.06709(12) 0.27094(9) 0.6109(2) 0.0409(5) Uani d D 1 1 . .
    N N5 0.21368(12) -0.03614(9) 0.3559(2) 0.0457(5) Uani d . 1 1 . .
    N N6 0.25379(13) -0.06306(9) 0.1650(2) 0.0447(5) Uani d D 1 1 . .
    N N7 0.38516(11) 0.29079(8) 0.3466(2) 0.0429(5) Uani d . 1 1 . .
    N N8 0.39950(13) 0.27194(9) 0.1317(2) 0.0430(5) Uani d D 1 1 . .
    C C1 0.32991(14) -0.10557(10) 0.8589(3) 0.0419(6) Uani d . 1 1 . .
    C C2 0.37149(15) -0.15816(11) 0.9408(3) 0.0523(7) Uani d . 1 1 . .
    H H2A 0.3776 -0.1599 1.0371 0.063 Uiso calc R 1 1 . .
    C C3 0.40316(16) -0.20745(12) 0.8745(3) 0.0572(7) Uani d . 1 1 . .
    H H3 0.4315 -0.2432 0.9273 0.069 Uiso calc R 1 1 . .
    C C4 0.39416(16) -0.20559(12) 0.7306(3) 0.0585(7) Uani d . 1 1 . .
    H H4A 0.4166 -0.2401 0.6897 0.070 Uiso calc R 1 1 . .
    C C5 0.35302(15) -0.15420(12) 0.6475(3) 0.0551(7) Uani d . 1 1 . .
    H H5 0.3469 -0.1529 0.5512 0.066 Uiso calc R 1 1 . .
    C C6 0.32114(14) -0.10441(10) 0.7147(3) 0.0416(6) Uani d . 1 1 . .
    C C7 0.26227(14) -0.01539(10) 0.7780(3) 0.0404(6) Uani d . 1 1 . .
    C C8 0.22036(14) 0.04919(10) 0.7669(2) 0.0380(6) Uani d . 1 1 . .
    C C9 0.18877(15) 0.07285(10) 0.8733(3) 0.0463(6) Uani d . 1 1 . .
    H H9 0.1941 0.0470 0.9531 0.056 Uiso calc R 1 1 . .
    C C10 0.14979(15) 0.13358(11) 0.8634(3) 0.0483(6) Uani d . 1 1 . .
    H H10 0.1300 0.1486 0.9372 0.058 Uiso calc R 1 1 . .
    C C11 0.13940(13) 0.17303(10) 0.7452(2) 0.0366(5) Uani d U 1 1 . .
    C C12 0.17413(15) 0.15063(11) 0.6412(3) 0.0504(7) Uani d . 1 1 . .
    H H12 0.1704 0.1770 0.5627 0.061 Uiso calc R 1 1 . .
    C C13 0.21410(16) 0.08991(12) 0.6522(3) 0.0549(7) Uani d . 1 1 . .
    H H13 0.2373 0.0760 0.5813 0.066 Uiso calc R 1 1 . .
    C C14 0.09418(14) 0.23666(10) 0.7334(2) 0.0379(6) Uani d U 1 1 . .
    C C15 0.03436(14) 0.32525(11) 0.7812(3) 0.0425(6) Uani d . 1 1 . .
    C C16 0.00158(16) 0.37657(12) 0.8445(3) 0.0597(7) Uani d . 1 1 . .
    H H16 0.0040 0.3748 0.9395 0.072 Uiso calc R 1 1 . .
    C C17 -0.03427(19) 0.42969(13) 0.7627(4) 0.0739(9) Uani d . 1 1 . .
    H H17 -0.0555 0.4650 0.8032 0.089 Uiso calc R 1 1 . .
    C C18 -0.03965(18) 0.43187(13) 0.6192(4) 0.0740(9) Uani d . 1 1 . .
    H H18 -0.0648 0.4686 0.5665 0.089 Uiso calc R 1 1 . .
    C C19 -0.00906(15) 0.38159(12) 0.5539(3) 0.0579(7) Uani d . 1 1 . .
    H H19 -0.0133 0.3830 0.4582 0.069 Uiso calc R 1 1 . .
    C C20 0.02871(14) 0.32833(11) 0.6384(3) 0.0428(6) Uani d . 1 1 . .
    C C21 0.19204(14) -0.10180(11) 0.3204(3) 0.0441(6) Uani d . 1 1 . .
    C C22 0.15135(16) -0.14810(12) 0.3834(3) 0.0582(7) Uani d . 1 1 . .
    H H22 0.1335 -0.1371 0.4619 0.070 Uiso calc R 1 1 . .
    C C23 0.13831(17) -0.21025(13) 0.3267(3) 0.0627(8) Uani d . 1 1 . .
    H H23 0.1110 -0.2419 0.3670 0.075 Uiso calc R 1 1 . .
    C C24 0.16497(17) -0.22720(12) 0.2103(3) 0.0637(8) Uani d . 1 1 . .
    H H24 0.1561 -0.2703 0.1756 0.076 Uiso calc R 1 1 . .
    C C25 0.20405(16) -0.18225(11) 0.1449(3) 0.0587(7) Uani d . 1 1 . .
    H H25 0.2210 -0.1936 0.0658 0.070 Uiso calc R 1 1 . .
    C C26 0.21713(14) -0.11937(11) 0.2019(3) 0.0440(6) Uani d . 1 1 . .
    C C27 0.24929(14) -0.01533(10) 0.2595(2) 0.0396(6) Uani d . 1 1 . .
    C C28 0.28177(14) 0.05166(10) 0.2531(2) 0.0371(6) Uani d . 1 1 . .
    C C29 0.34685(14) 0.06484(10) 0.1920(3) 0.0447(6) Uani d . 1 1 . .
    H H29 0.3704 0.0302 0.1531 0.054 Uiso calc R 1 1 . .
    C C30 0.37728(15) 0.12830(11) 0.1877(3) 0.0458(6) Uani d . 1 1 . .
    H H30 0.4212 0.1362 0.1466 0.055 Uiso calc R 1 1 . .
    C C31 0.34253(14) 0.18036(10) 0.2446(2) 0.0372(5) Uani d . 1 1 . .
    C C32 0.27666(14) 0.16773(10) 0.3045(2) 0.0428(6) Uani d . 1 1 . .
    H H32 0.2529 0.2024 0.3427 0.051 Uiso calc R 1 1 . .
    C C33 0.24615(14) 0.10442(10) 0.3080(2) 0.0427(6) Uani d . 1 1 . .
    H H33 0.2013 0.0967 0.3473 0.051 Uiso calc R 1 1 . .
    C C34 0.37521(14) 0.24779(10) 0.2431(3) 0.0391(6) Uani d . 1 1 . .
    C C35 0.41685(14) 0.34739(10) 0.2989(3) 0.0400(6) Uani d . 1 1 . .
    C C36 0.43613(14) 0.40958(11) 0.3605(3) 0.0493(6) Uani d . 1 1 . .
    H H36 0.4292 0.4183 0.4488 0.059 Uiso calc R 1 1 . .
    C C37 0.46551(16) 0.45757(11) 0.2884(3) 0.0559(7) Uani d . 1 1 . .
    H H37 0.4784 0.4995 0.3281 0.067 Uiso calc R 1 1 . .
    C C38 0.47638(18) 0.44489(13) 0.1577(3) 0.0677(8) Uani d . 1 1 . .
    H H38 0.4973 0.4783 0.1118 0.081 Uiso calc R 1 1 . .
    C C39 0.45718(16) 0.38443(12) 0.0935(3) 0.0606(7) Uani d . 1 1 . .
    H H39 0.4645 0.3762 0.0052 0.073 Uiso calc R 1 1 . .
    C C40 0.42666(14) 0.33628(10) 0.1652(3) 0.0412(6) Uani d . 1 1 . .
    H H2 0.2599(15) -0.0344(12) 0.5728(19) 0.069(9) Uiso d D 1 1 . .
    H H4 0.0751(15) 0.2586(10) 0.5247(19) 0.059(8) Uiso d D 1 1 . .
    H H6 0.2687(15) -0.0543(12) 0.084(2) 0.070(8) Uiso d D 1 1 . .
    H H8 0.3954(16) 0.2505(11) 0.051(2) 0.069(9) Uiso d D 1 1 . .
loop_
    _atom_site_aniso_label
    _atom_site_aniso_U_11
    _atom_site_aniso_U_22
    _atom_site_aniso_U_33
    _atom_site_aniso_U_12
    _atom_site_aniso_U_13
    _atom_site_aniso_U_23
    N1 0.0531(12) 0.0402(11) 0.0389(13) 0.0030(9) 0.0219(11) 0.0027(9)
    N2 0.0578(13) 0.0460(12) 0.0346(14) 0.0063(10) 0.0192(12) -0.0028(11)
    N3 0.0488(11) 0.0394(11) 0.0365(12) 0.0025(9) 0.0195(10) -0.0018(9)
    N4 0.0485(12) 0.0412(11) 0.0381(14) 0.0025(9) 0.0204(11) -0.0002(10)
    N5 0.0574(12) 0.0460(12) 0.0421(13) -0.0083(10) 0.0277(11) -0.0020(10)
    N6 0.0608(13) 0.0405(11) 0.0409(14) -0.0066(10) 0.0277(12) -0.0020(10)
    N7 0.0562(12) 0.0356(10) 0.0433(13) -0.0040(9) 0.0249(11) -0.0006(9)
    N8 0.0548(12) 0.0417(12) 0.0379(14) -0.0039(9) 0.0217(11) -0.0011(10)
    C1 0.0443(13) 0.0400(13) 0.0443(17) 0.0018(11) 0.0175(13) -0.0019(12)
    C2 0.0614(15) 0.0470(15) 0.0520(18) 0.0081(13) 0.0218(15) 0.0081(13)
    C3 0.0599(16) 0.0444(15) 0.069(2) 0.0109(13) 0.0207(17) 0.0033(14)
    C4 0.0586(16) 0.0531(16) 0.066(2) 0.0107(13) 0.0209(17) -0.0101(15)
    C5 0.0618(16) 0.0547(16) 0.0511(19) 0.0094(13) 0.0197(15) -0.0104(14)
    C6 0.0454(13) 0.0388(13) 0.0437(16) 0.0015(11) 0.0178(13) -0.0022(12)
    C7 0.0473(14) 0.0398(13) 0.0382(16) -0.0010(11) 0.0190(13) -0.0013(12)
    C8 0.0439(13) 0.0386(13) 0.0350(15) 0.0021(10) 0.0167(12) 0.0023(11)
    C9 0.0632(15) 0.0428(14) 0.0396(16) 0.0090(12) 0.0257(14) 0.0068(11)
    C10 0.0663(16) 0.0468(14) 0.0414(16) 0.0093(12) 0.0304(14) 0.0006(12)
    C11 0.0411(12) 0.0356(12) 0.0361(15) 0.0007(10) 0.0161(12) 0.0001(11)
    C12 0.0674(16) 0.0507(15) 0.0415(17) 0.0156(13) 0.0288(15) 0.0092(12)
    C13 0.0757(18) 0.0563(16) 0.0413(17) 0.0196(14) 0.0305(15) 0.0058(13)
    C14 0.0443(13) 0.0396(13) 0.0340(15) -0.0063(11) 0.0177(12) 0.0005(11)
    C15 0.0432(13) 0.0404(13) 0.0476(17) 0.0009(11) 0.0191(13) -0.0013(12)
    C16 0.0655(17) 0.0596(17) 0.062(2) 0.0130(14) 0.0310(16) -0.0032(15)
    C17 0.084(2) 0.0598(18) 0.083(3) 0.0289(16) 0.033(2) -0.0013(18)
    C18 0.081(2) 0.0575(18) 0.084(3) 0.0277(15) 0.026(2) 0.0120(17)
    C19 0.0630(16) 0.0552(16) 0.059(2) 0.0122(13) 0.0232(15) 0.0148(14)
    C20 0.0419(13) 0.0395(13) 0.0504(18) 0.0022(11) 0.0185(13) 0.0022(12)
    C21 0.0498(14) 0.0458(14) 0.0390(16) -0.0079(11) 0.0162(13) 0.0009(12)
    C22 0.0701(17) 0.0579(16) 0.0534(19) -0.0156(14) 0.0287(15) 0.0026(14)
    C23 0.0642(17) 0.0567(17) 0.069(2) -0.0192(14) 0.0215(17) 0.0094(15)
    C24 0.0701(18) 0.0433(15) 0.081(2) -0.0116(13) 0.0264(18) -0.0039(15)
    C25 0.0723(17) 0.0469(15) 0.064(2) -0.0089(13) 0.0310(16) -0.0103(14)
    C26 0.0479(14) 0.0420(14) 0.0440(17) -0.0039(11) 0.0164(13) 0.0019(12)
    C27 0.0466(14) 0.0399(13) 0.0353(15) -0.0014(11) 0.0166(12) -0.0011(11)
    C28 0.0436(13) 0.0394(13) 0.0331(14) 0.0002(10) 0.0189(12) 0.0015(11)
    C29 0.0536(14) 0.0385(13) 0.0516(17) -0.0020(11) 0.0304(14) -0.0060(12)
    C30 0.0518(14) 0.0473(14) 0.0487(17) -0.0041(11) 0.0309(13) -0.0061(12)
    C31 0.0420(13) 0.0383(13) 0.0346(15) 0.0028(10) 0.0163(12) 0.0023(11)
    C32 0.0497(14) 0.0408(13) 0.0448(16) 0.0074(11) 0.0245(13) 0.0008(11)
    C33 0.0453(13) 0.0430(14) 0.0465(16) 0.0001(11) 0.0240(13) 0.0009(12)
    C34 0.0441(13) 0.0407(13) 0.0363(15) 0.0014(11) 0.0174(12) 0.0005(12)
    C35 0.0455(13) 0.0384(13) 0.0398(16) 0.0005(11) 0.0180(12) 0.0021(11)
    C36 0.0610(16) 0.0428(14) 0.0475(17) -0.0050(12) 0.0210(14) -0.0061(12)
    C37 0.0678(17) 0.0432(14) 0.059(2) -0.0135(13) 0.0220(16) -0.0018(14)
    C38 0.094(2) 0.0559(17) 0.059(2) -0.0259(15) 0.0307(19) 0.0058(15)
    C39 0.0809(19) 0.0634(17) 0.0452(18) -0.0196(15) 0.0305(16) -0.0002(14)
    C40 0.0458(13) 0.0400(13) 0.0415(16) -0.0051(11) 0.0183(13) 0.0008(11)
_geom_special_details
;
All e.s.d.'s (except the e.s.d. in the dihedral angle between two l.s. planes)
are estimated using the full covariance matrix. The cell e.s.d.'s are taken
into account individually in the estimation of e.s.d.'s in distances, angles
and torsion angles; correlations between e.s.d.'s in cell parameters are only
used when they are defined by crystal symmetry. An approximate (isotropic)
treatment of cell e.s.d.'s is used for estimating e.s.d.'s involving l.s.
planes.
;
loop_
    _geom_bond_atom_site_label_1
    _geom_bond_atom_site_label_2
    _geom_bond_site_symmetry_2
    _geom_bond_distance
    _geom_bond_publ_flag
    N1 C7 . 1.329(3) ?
    N1 C1 . 1.388(3) ?
    N2 H2 . 0.912(17) ?
    N3 C14 . 1.319(3) ?
    N3 C15 . 1.392(3) ?
    N4 C14 . 1.355(3) ?
    N4 C20 . 1.378(3) ?
    N4 H4 . 0.933(16) ?
    N5 C27 . 1.318(3) ?
    N5 C21 . 1.389(3) ?
    N6 C27 . 1.359(3) ?
    N6 C26 . 1.379(3) ?
    N6 H6 . 0.916(16) ?
    N7 C34 . 1.316(3) ?
    N7 C35 . 1.389(3) ?
    N8 C34 . 1.363(3) ?
    N8 C40 . 1.380(3) ?
    N8 H8 . 0.898(16) ?
    C1 C2 . 1.386(3) ?
    C2 C3 . 1.370(3) ?
    C2 H2A . 0.9300 ?
    C3 C4 . 1.391(4) ?
    C3 H3 . 0.9300 ?
    C4 H4A . 0.9300 ?
    C5 C4 . 1.371(3) ?
    C5 H5 . 0.9300 ?
    C6 N2 . 1.382(3) ?
    C6 C5 . 1.384(3) ?
    C6 C1 . 1.393(3) ?
    C7 N2 . 1.360(3) ?
    C7 C8 . 1.459(3) ?
    C8 C13 . 1.381(3) ?
    C9 C10 . 1.369(3) ?
    C9 C8 . 1.381(3) ?
    C9 H9 . 0.9300 ?
    C10 H10 . 0.9300 ?
    C11 C12 . 1.384(3) ?
    C11 C10 . 1.385(3) ?
    C11 C14 . 1.466(3) ?
    C12 C13 . 1.375(3) ?
    C12 H12 . 0.9300 ?
    C13 H13 . 0.9300 ?
    C15 C16 . 1.392(3) ?
    C16 C17 . 1.368(3) ?
    C16 H16 . 0.9300 ?
    C17 H17 . 0.9300 ?
    C18 C17 . 1.400(4) ?
    C18 H18 . 0.9300 ?
    C19 C18 . 1.370(3) ?
    C19 H19 . 0.9300 ?
    C20 C19 . 1.391(3) ?
    C20 C15 . 1.392(3) ?
    C21 C22 . 1.391(3) ?
    C21 C26 . 1.393(3) ?
    C22 C23 . 1.365(3) ?
    C22 H22 . 0.9300 ?
    C23 H23 . 0.9300 ?
    C24 C23 . 1.385(4) ?
    C24 H24 . 0.9300 ?
    C25 C24 . 1.370(3) ?
    C25 H25 . 0.9300 ?
    C26 C25 . 1.380(3) ?
    C28 C29 . 1.384(3) ?
    C28 C33 . 1.393(3) ?
    C28 C27 . 1.458(3) ?
    C29 H29 . 0.9300 ?
    C30 C29 . 1.377(3) ?
    C30 H30 . 0.9300 ?
    C31 C30 . 1.385(3) ?
    C31 C32 . 1.386(3) ?
    C32 H32 . 0.9300 ?
    C33 C32 . 1.373(3) ?
    C33 H33 . 0.9300 ?
    C34 C31 . 1.461(3) ?
    C35 C36 . 1.391(3) ?
    C35 C40 . 1.396(3) ?
    C36 C37 . 1.367(3) ?
    C36 H36 . 0.9300 ?
    C37 C38 . 1.379(4) ?
    C37 H37 . 0.9300 ?
    C38 H38 . 0.9300 ?
    C39 C38 . 1.369(3) ?
    C39 H39 . 0.9300 ?
    C40 C39 . 1.376(3) ?
loop_
    _geom_angle_atom_site_label_1
    _geom_angle_atom_site_label_2
    _geom_angle_atom_site_label_3
    _geom_angle_site_symmetry_1
    _geom_angle_site_symmetry_3
    _geom_angle
    _geom_angle_publ_flag
    C7 N1 C1 . . 104.99(19) ?
    C7 N2 C6 . . 107.2(2) ?
    C7 N2 H2 . . 128.7(16) ?
    C6 N2 H2 . . 123.9(16) ?
    C14 N3 C15 . . 104.86(19) ?
    C14 N4 C20 . . 107.5(2) ?
    C14 N4 H4 . . 126.0(14) ?
    C20 N4 H4 . . 126.5(14) ?
    C27 N6 C26 . . 106.80(19) ?
    C27 N6 H6 . . 122.9(15) ?
    C26 N6 H6 . . 129.2(16) ?
    C34 N7 C35 . . 104.58(19) ?
    C34 N8 C40 . . 106.7(2) ?
    C34 N8 H8 . . 126.0(16) ?
    C40 N8 H8 . . 127.2(16) ?
    N1 C7 N2 . . 112.4(2) ?
    N1 C7 C8 . . 124.9(2) ?
    N2 C7 C8 . . 122.6(2) ?
    N7 C34 N8 . . 113.25(19) ?
    N7 C34 C31 . . 124.7(2) ?
    N8 C34 C31 . . 122.0(2) ?
    C12 C11 C10 . . 117.7(2) ?
    C12 C11 C14 . . 121.8(2) ?
    C10 C11 C14 . . 120.5(2) ?
    C27 N5 C21 . . 104.58(18) ?
    C10 C9 C8 . . 121.3(2) ?
    C10 C9 H9 . . 119.4 ?
    C8 C9 H9 . . 119.4 ?
    N4 C20 C19 . . 132.5(2) ?
    N4 C20 C15 . . 105.2(2) ?
    C19 C20 C15 . . 122.3(2) ?
    N2 C6 C5 . . 132.0(2) ?
    N2 C6 C1 . . 105.44(19) ?
    C5 C6 C1 . . 122.6(2) ?
    C9 C10 C11 . . 121.1(2) ?
    C9 C10 H10 . . 119.5 ?
    C11 C10 H10 . . 119.5 ?
    C29 C28 C33 . . 118.47(19) ?
    C29 C28 C27 . . 121.76(19) ?
    C33 C28 C27 . . 119.76(19) ?
    C2 C1 N1 . . 130.0(2) ?
    C2 C1 C6 . . 120.1(2) ?
    N1 C1 C6 . . 109.9(2) ?
    C13 C8 C9 . . 117.7(2) ?
    C13 C8 C7 . . 121.0(2) ?
    C9 C8 C7 . . 121.2(2) ?
    N7 C35 C36 . . 130.6(2) ?
    N7 C35 C40 . . 110.15(19) ?
    C36 C35 C40 . . 119.2(2) ?
    N3 C14 N4 . . 112.65(19) ?
    N3 C14 C11 . . 124.4(2) ?
    N4 C14 C11 . . 122.9(2) ?
    C13 C12 C11 . . 121.0(2) ?
    C13 C12 H12 . . 119.5 ?
    C11 C12 H12 . . 119.5 ?
    C32 C33 C28 . . 120.6(2) ?
    C32 C33 H33 . . 119.7 ?
    C28 C33 H33 . . 119.7 ?
    C30 C31 C32 . . 119.19(19) ?
    C30 C31 C34 . . 120.74(19) ?
    C32 C31 C34 . . 120.06(19) ?
    N5 C21 C22 . . 130.1(2) ?
    N5 C21 C26 . . 110.01(19) ?
    C22 C21 C26 . . 119.9(2) ?
    C39 C40 N8 . . 132.6(2) ?
    C39 C40 C35 . . 122.1(2) ?
    N8 C40 C35 . . 105.26(19) ?
    C29 C30 C31 . . 120.1(2) ?
    C29 C30 H30 . . 120.0 ?
    C31 C30 H30 . . 120.0 ?
    N6 C26 C25 . . 132.6(2) ?
    N6 C26 C21 . . 105.4(2) ?
    C25 C26 C21 . . 122.0(2) ?
    N5 C27 N6 . . 113.21(19) ?
    N5 C27 C28 . . 124.4(2) ?
    N6 C27 C28 . . 122.4(2) ?
    C20 C15 N3 . . 109.85(19) ?
    C20 C15 C16 . . 120.2(2) ?
    N3 C15 C16 . . 130.0(2) ?
    C12 C13 C8 . . 121.1(2) ?
    C12 C13 H13 . . 119.4 ?
    C8 C13 H13 . . 119.4 ?
    C3 C2 C1 . . 117.5(2) ?
    C3 C2 H2A . . 121.3 ?
    C1 C2 H2A . . 121.3 ?
    C33 C32 C31 . . 120.6(2) ?
    C33 C32 H32 . . 119.7 ?
    C31 C32 H32 . . 119.7 ?
    C30 C29 C28 . . 121.1(2) ?
    C30 C29 H29 . . 119.5 ?
    C28 C29 H29 . . 119.5 ?
    C38 C39 C40 . . 117.2(2) ?
    C38 C39 H39 . . 121.4 ?
    C40 C39 H39 . . 121.4 ?
    C4 C5 C6 . . 116.4(2) ?
    C4 C5 H5 . . 121.8 ?
    C6 C5 H5 . . 121.8 ?
    C37 C36 C35 . . 118.5(2) ?
    C37 C36 H36 . . 120.7 ?
    C35 C36 H36 . . 120.7 ?
    C36 C37 C38 . . 121.1(2) ?
    C36 C37 H37 . . 119.5 ?
    C38 C37 H37 . . 119.5 ?
    C2 C3 C4 . . 121.9(2) ?
    C2 C3 H3 . . 119.1 ?
    C4 C3 H3 . . 119.1 ?
    C18 C19 C20 . . 116.4(3) ?
    C18 C19 H19 . . 121.8 ?
    C20 C19 H19 . . 121.8 ?
    C5 C4 C3 . . 121.6(2) ?
    C5 C4 H4A . . 119.2 ?
    C3 C4 H4A . . 119.2 ?
    C17 C16 C15 . . 117.9(3) ?
    C17 C16 H16 . . 121.0 ?
    C15 C16 H16 . . 121.0 ?
    C23 C22 C21 . . 118.0(2) ?
    C23 C22 H22 . . 121.0 ?
    C21 C22 H22 . . 121.0 ?
    C24 C25 C26 . . 116.9(2) ?
    C24 C25 H25 . . 121.5 ?
    C26 C25 H25 . . 121.5 ?
    C25 C24 C23 . . 121.8(2) ?
    C25 C24 H24 . . 119.1 ?
    C23 C24 H24 . . 119.1 ?
    C19 C18 C17 . . 122.1(3) ?
    C19 C18 H18 . . 119.0 ?
    C17 C18 H18 . . 119.0 ?
    C22 C23 C24 . . 121.4(2) ?
    C22 C23 H23 . . 119.3 ?
    C24 C23 H23 . . 119.3 ?
    C39 C38 C37 . . 121.8(2) ?
    C39 C38 H38 . . 119.1 ?
    C37 C38 H38 . . 119.1 ?
    C16 C17 C18 . . 121.2(3) ?
    C16 C17 H17 . . 119.4 ?
    C18 C17 H17 . . 119.4 ?
loop_
    _geom_torsion_atom_site_label_1
    _geom_torsion_atom_site_label_2
    _geom_torsion_atom_site_label_3
    _geom_torsion_atom_site_label_4
    _geom_torsion_site_symmetry_1
    _geom_torsion_site_symmetry_2
    _geom_torsion_site_symmetry_3
    _geom_torsion_site_symmetry_4
    _geom_torsion
    _geom_torsion_publ_flag
    C1 N1 C7 N2 . . . . 0.4(3) ?
    C1 N1 C7 C8 . . . . -177.3(2) ?
    C35 N7 C34 N8 . . . . 1.0(3) ?
    C35 N7 C34 C31 . . . . -179.7(2) ?
    C40 N8 C34 N7 . . . . -0.7(3) ?
    C40 N8 C34 C31 . . . . 179.96(19) ?
    C14 N4 C20 C19 . . . . 179.1(2) ?
    C14 N4 C20 C15 . . . . -0.4(2) ?
    C8 C9 C10 C11 . . . . 1.1(4) ?
    C12 C11 C10 C9 . . . . -3.6(4) ?
    C14 C11 C10 C9 . . . . 177.3(2) ?
    C7 N1 C1 C2 . . . . 179.8(2) ?
    C7 N1 C1 C6 . . . . -0.2(2) ?
    N2 C6 C1 C2 . . . . 179.97(19) ?
    C5 C6 C1 C2 . . . . -0.4(4) ?
    N2 C6 C1 N1 . . . . -0.1(2) ?
    C5 C6 C1 N1 . . . . 179.6(2) ?
    C10 C9 C8 C13 . . . . 2.3(4) ?
    C10 C9 C8 C7 . . . . 179.7(2) ?
    N1 C7 C8 C13 . . . . 160.4(2) ?
    N2 C7 C8 C13 . . . . -17.1(3) ?
    N1 C7 C8 C9 . . . . -16.9(3) ?
    N2 C7 C8 C9 . . . . 165.6(2) ?
    C34 N7 C35 C36 . . . . 177.0(2) ?
    C34 N7 C35 C40 . . . . -0.9(3) ?
    N1 C7 N2 C6 . . . . -0.4(3) ?
    C8 C7 N2 C6 . . . . 177.33(19) ?
    C5 C6 N2 C7 . . . . -179.4(2) ?
    C1 C6 N2 C7 . . . . 0.3(2) ?
    C15 N3 C14 N4 . . . . -1.1(2) ?
    C15 N3 C14 C11 . . . . 179.01(19) ?
    C20 N4 C14 N3 . . . . 1.0(3) ?
    C20 N4 C14 C11 . . . . -179.10(19) ?
    C12 C11 C14 N3 . . . . -165.6(2) ?
    C10 C11 C14 N3 . . . . 13.4(3) ?
    C12 C11 C14 N4 . . . . 14.5(3) ?
    C10 C11 C14 N4 . . . . -166.5(2) ?
    C10 C11 C12 C13 . . . . 2.9(4) ?
    C14 C11 C12 C13 . . . . -178.1(2) ?
    C29 C28 C33 C32 . . . . -1.7(3) ?
    C27 C28 C33 C32 . . . . 179.2(2) ?
    N7 C34 C31 C30 . . . . -141.3(2) ?
    N8 C34 C31 C30 . . . . 38.0(3) ?
    N7 C34 C31 C32 . . . . 38.0(3) ?
    N8 C34 C31 C32 . . . . -142.7(2) ?
    C27 N5 C21 C22 . . . . -178.7(3) ?
    C27 N5 C21 C26 . . . . 1.0(3) ?
    C34 N8 C40 C39 . . . . -179.4(3) ?
    C34 N8 C40 C35 . . . . 0.0(3) ?
    N7 C35 C40 C39 . . . . -180.0(2) ?
    C36 C35 C40 C39 . . . . 1.8(4) ?
    N7 C35 C40 N8 . . . . 0.6(3) ?
    C36 C35 C40 N8 . . . . -177.6(2) ?
    C32 C31 C30 C29 . . . . -0.5(3) ?
    C34 C31 C30 C29 . . . . 178.9(2) ?
    C27 N6 C26 C25 . . . . -180.0(3) ?
    C27 N6 C26 C21 . . . . -0.1(3) ?
    N5 C21 C26 N6 . . . . -0.5(3) ?
    C22 C21 C26 N6 . . . . 179.2(2) ?
    N5 C21 C26 C25 . . . . 179.3(2) ?
    C22 C21 C26 C25 . . . . -0.9(4) ?
    C21 N5 C27 N6 . . . . -1.1(3) ?
    C21 N5 C27 C28 . . . . 179.4(2) ?
    C26 N6 C27 N5 . . . . 0.8(3) ?
    C26 N6 C27 C28 . . . . -179.7(2) ?
    C29 C28 C27 N5 . . . . 153.5(2) ?
    C33 C28 C27 N5 . . . . -27.4(3) ?
    C29 C28 C27 N6 . . . . -26.0(3) ?
    C33 C28 C27 N6 . . . . 153.2(2) ?
    N4 C20 C15 N3 . . . . -0.2(2) ?
    C19 C20 C15 N3 . . . . -179.8(2) ?
    N4 C20 C15 C16 . . . . 179.6(2) ?
    C19 C20 C15 C16 . . . . 0.0(4) ?
    C14 N3 C15 C20 . . . . 0.8(2) ?
    C14 N3 C15 C16 . . . . -179.0(2) ?
    C11 C12 C13 C8 . . . . 0.4(4) ?
    C9 C8 C13 C12 . . . . -3.0(4) ?
    C7 C8 C13 C12 . . . . 179.6(2) ?
    N1 C1 C2 C3 . . . . -179.6(2) ?
    C6 C1 C2 C3 . . . . 0.4(3) ?
    C28 C33 C32 C31 . . . . 1.0(3) ?
    C30 C31 C32 C33 . . . . 0.1(3) ?
    C34 C31 C32 C33 . . . . -179.2(2) ?
    C31 C30 C29 C28 . . . . -0.3(4) ?
    C33 C28 C29 C30 . . . . 1.3(3) ?
    C27 C28 C29 C30 . . . . -179.5(2) ?
    N8 C40 C39 C38 . . . . 178.1(2) ?
    C35 C40 C39 C38 . . . . -1.2(4) ?
    N2 C6 C5 C4 . . . . 179.7(2) ?
    C1 C6 C5 C4 . . . . 0.1(4) ?
    N7 C35 C36 C37 . . . . -178.8(2) ?
    C40 C35 C36 C37 . . . . -1.0(3) ?
    C35 C36 C37 C38 . . . . -0.3(4) ?
    C1 C2 C3 C4 . . . . -0.2(4) ?
    N4 C20 C19 C18 . . . . -178.6(2) ?
    C15 C20 C19 C18 . . . . 0.9(4) ?
    C6 C5 C4 C3 . . . . 0.1(4) ?
    C2 C3 C4 C5 . . . . 0.0(4) ?
    C20 C15 C16 C17 . . . . -1.2(4) ?
    N3 C15 C16 C17 . . . . 178.6(2) ?
    N5 C21 C22 C23 . . . . -179.6(2) ?
    C26 C21 C22 C23 . . . . 0.8(4) ?
    N6 C26 C25 C24 . . . . 179.8(2) ?
    C21 C26 C25 C24 . . . . 0.0(4) ?
    C26 C25 C24 C23 . . . . 1.1(4) ?
    C20 C19 C18 C17 . . . . -0.7(4) ?
    C21 C22 C23 C24 . . . . 0.3(4) ?
    C25 C24 C23 C22 . . . . -1.3(5) ?
    C40 C39 C38 C37 . . . . -0.2(4) ?
    C36 C37 C38 C39 . . . . 1.0(5) ?
    C15 C16 C17 C18 . . . . 1.4(4) ?
    C19 C18 C17 C16 . . . . -0.4(5) ?
loop_
    _geom_hbond_atom_site_label_D
    _geom_hbond_atom_site_label_H
    _geom_hbond_atom_site_label_A
    _geom_hbond_site_symmetry_A
    _geom_hbond_distance_DH
    _geom_hbond_distance_HA
    _geom_hbond_distance_DA
    _geom_hbond_angle_DHA
    N2 H2 N5 . 0.912(17) 2.061(18) 2.947(3) 164(2)
    N4 H4 N3 4_565 0.933(16) 1.909(17) 2.837(3) 172(2)
    N6 H6 N1 1_554 0.916(16) 2.002(17) 2.910(3) 171(2)
    N8 H8 N7 4_565 0.898(16) 2.146(17) 3.041(3) 174(2)
    C12 H12 N3 4_565 0.93 2.57 3.396(3) 148
_iucr_refine_instructions_details
;
TITL A in P2(1)/c
CELL 0.71073  16.1958  20.1744   9.9010  90.000 106.733  90.000
ZERR    8.00   0.0025   0.0032   0.0016   0.000   0.003   0.000
LATT 1
SYMM -X, 0.5+Y, 0.5-Z
SFAC C  H  N
UNIT 160 112 32
OMIT 0 50
OMIT 1 0 0
DFIX 0.86 0.02 N2 H2 N4 H4 N6 H6 N8 H8
DELU 0.01 C11 C14
L.S. 20
SIZE 0.26 0.22 0.17
ACTA
BOND $H
EQIV $1 x, -y+1/2, z-1/2
EQIV $2 x, y, z-1
HTAB N4 N3_$1
HTAB N8 N7_$1
HTAB N6 N1_$2
HTAB N2 N5
CONF
FMAP 2
PLAN 20
TEMP 23.000
WGHT    0.042000
EXTI    0.001775
FVAR       0.08475
N4    3    0.067091    0.270937    0.610850    11.00000    0.04851    0.04119 =
         0.03807   -0.00019    0.02039    0.00250
N3    3    0.075243    0.266790    0.838968    11.00000    0.04876    0.03941 =
         0.03648   -0.00179    0.01947    0.00248
N1    3    0.292466   -0.049386    0.897004    11.00000    0.05310    0.04016 =
         0.03887    0.00271    0.02185    0.00298
N7    3    0.385159    0.290789    0.346579    11.00000    0.05625    0.03563 =
         0.04334   -0.00061    0.02490   -0.00398
N6    3    0.253794   -0.063061    0.165013    11.00000    0.06078    0.04055 =
         0.04090   -0.00201    0.02767   -0.00655
N8    3    0.399504    0.271940    0.131723    11.00000    0.05475    0.04174 =
         0.03788   -0.00111    0.02167   -0.00386
C7    1    0.262274   -0.015391    0.778029    11.00000    0.04733    0.03983 =
         0.03815   -0.00132    0.01903   -0.00101
C34   1    0.375208    0.247787    0.243139    11.00000    0.04410    0.04067 =
         0.03633    0.00051    0.01738    0.00135
C11   1    0.139398    0.173030    0.745205    11.00000    0.04106    0.03565 =
         0.03611    0.00005    0.01608    0.00074
N5    3    0.213680   -0.036137    0.355864    11.00000    0.05741    0.04600 =
         0.04205   -0.00203    0.02769   -0.00829
C9    1    0.188768    0.072854    0.873260    11.00000    0.06318    0.04283 =
         0.03961    0.00681    0.02570    0.00896
AFIX  43
H9    2    0.194088    0.047020    0.953112    11.00000   -1.20000
AFIX   0
C20   1    0.028711    0.328326    0.638371    11.00000    0.04192    0.03948 =
         0.05039    0.00219    0.01850    0.00221
C6    1    0.321137   -0.104414    0.714745    11.00000    0.04537    0.03879 =
         0.04374   -0.00220    0.01777    0.00152
C10   1    0.149793    0.133579    0.863380    11.00000    0.06626    0.04676 =
         0.04138    0.00063    0.03043    0.00932
AFIX  43
H10   2    0.129967    0.148591    0.937245    11.00000   -1.20000
AFIX   0
C28   1    0.281770    0.051664    0.253144    11.00000    0.04362    0.03944 =
         0.03315    0.00154    0.01894    0.00020
C1    1    0.329909   -0.105567    0.858899    11.00000    0.04431    0.03996 =
         0.04426   -0.00188    0.01746    0.00182
C8    1    0.220356    0.049195    0.766922    11.00000    0.04390    0.03861 =
         0.03497    0.00232    0.01668    0.00212
C35   1    0.416852    0.347391    0.298874    11.00000    0.04555    0.03835 =
         0.03981    0.00214    0.01799    0.00049
N2    3    0.277461   -0.046371    0.665515    11.00000    0.05783    0.04599 =
         0.03457   -0.00277    0.01920    0.00633
C14   1    0.094183    0.236661    0.733410    11.00000    0.04429    0.03960 =
         0.03395    0.00047    0.01775   -0.00629
C12   1    0.174130    0.150631    0.641188    11.00000    0.06735    0.05066 =
         0.04154    0.00920    0.02877    0.01561
AFIX  43
H12   2    0.170388    0.177035    0.562654    11.00000   -1.20000
AFIX   0
C33   1    0.246153    0.104421    0.307979    11.00000    0.04534    0.04299 =
         0.04655    0.00087    0.02396    0.00009
AFIX  43
H33   2    0.201339    0.096708    0.347267    11.00000   -1.20000
AFIX   0
C31   1    0.342533    0.180358    0.244560    11.00000    0.04202    0.03831 =
         0.03457    0.00227    0.01626    0.00280
C21   1    0.192044   -0.101798    0.320371    11.00000    0.04975    0.04577 =
         0.03896    0.00085    0.01621   -0.00793
C40   1    0.426664    0.336282    0.165189    11.00000    0.04582    0.03996 =
         0.04149    0.00080    0.01828   -0.00513
C30   1    0.377284    0.128303    0.187696    11.00000    0.05177    0.04729 =
         0.04873   -0.00614    0.03087   -0.00405
AFIX  43
H30   2    0.421230    0.136232    0.146566    11.00000   -1.20000
AFIX   0
C26   1    0.217132   -0.119370    0.201890    11.00000    0.04788    0.04196 =
         0.04401    0.00194    0.01640   -0.00393
C27   1    0.249294   -0.015326    0.259478    11.00000    0.04658    0.03990 =
         0.03531   -0.00115    0.01659   -0.00139
C15   1    0.034356    0.325249    0.781200    11.00000    0.04318    0.04039 =
         0.04759   -0.00134    0.01911    0.00090
C13   1    0.214096    0.089908    0.652230    11.00000    0.07570    0.05634 =
         0.04130    0.00581    0.03055    0.01964
AFIX  43
H13   2    0.237298    0.076019    0.581298    11.00000   -1.20000
AFIX   0
C2    1    0.371492   -0.158158    0.940788    11.00000    0.06138    0.04696 =
         0.05199    0.00812    0.02181    0.00810
AFIX  43
H2A   2    0.377647   -0.159902    1.037053    11.00000   -1.20000
AFIX   0
C32   1    0.276659    0.167726    0.304514    11.00000    0.04967    0.04082 =
         0.04479    0.00081    0.02448    0.00742
AFIX  43
H32   2    0.252901    0.202416    0.342734    11.00000   -1.20000
AFIX   0
C29   1    0.346852    0.064835    0.191985    11.00000    0.05361    0.03850 =
         0.05161   -0.00601    0.03036   -0.00198
AFIX  43
H29   2    0.370418    0.030250    0.153146    11.00000   -1.20000
AFIX   0
C39   1    0.457181    0.384430    0.093508    11.00000    0.08093    0.06335 =
         0.04524   -0.00019    0.03046   -0.01959
AFIX  43
H39   2    0.464458    0.376244    0.005203    11.00000   -1.20000
AFIX   0
C5    1    0.353021   -0.154200    0.647535    11.00000    0.06179    0.05467 =
         0.05110   -0.01039    0.01967    0.00935
AFIX  43
H5    2    0.346868   -0.152863    0.551242    11.00000   -1.20000
AFIX   0
C36   1    0.436126    0.409579    0.360502    11.00000    0.06105    0.04277 =
         0.04747   -0.00613    0.02102   -0.00499
AFIX  43
H36   2    0.429186    0.418332    0.448811    11.00000   -1.20000
AFIX   0
C37   1    0.465511    0.457571    0.288352    11.00000    0.06785    0.04320 =
         0.05906   -0.00180    0.02200   -0.01350
AFIX  43
H37   2    0.478379    0.499454    0.328074    11.00000   -1.20000
AFIX   0
C3    1    0.403160   -0.207446    0.874533    11.00000    0.05991    0.04445 =
         0.06862    0.00325    0.02068    0.01089
AFIX  43
H3    2    0.431485   -0.243173    0.927298    11.00000   -1.20000
AFIX   0
C19   1   -0.009061    0.381591    0.553863    11.00000    0.06305    0.05522 =
         0.05893    0.01475    0.02320    0.01225
AFIX  43
H19   2   -0.013321    0.383004    0.458208    11.00000   -1.20000
AFIX   0
C4    1    0.394163   -0.205585    0.730607    11.00000    0.05860    0.05305 =
         0.06573   -0.01013    0.02092    0.01069
AFIX  43
H4A   2    0.416614   -0.240057    0.689683    11.00000   -1.20000
AFIX   0
C16   1    0.001584    0.376570    0.844531    11.00000    0.06548    0.05958 =
         0.06204   -0.00320    0.03104    0.01304
AFIX  43
H16   2    0.003999    0.374787    0.939452    11.00000   -1.20000
AFIX   0
C22   1    0.151348   -0.148102    0.383426    11.00000    0.07009    0.05787 =
         0.05335    0.00260    0.02869   -0.01561
AFIX  43
H22   2    0.133549   -0.137069    0.461876    11.00000   -1.20000
AFIX   0
C25   1    0.204047   -0.182247    0.144894    11.00000    0.07231    0.04695 =
         0.06386   -0.01030    0.03099   -0.00889
AFIX  43
H25   2    0.220961   -0.193600    0.065764    11.00000   -1.20000
AFIX   0
C24   1    0.164973   -0.227197    0.210290    11.00000    0.07014    0.04331 =
         0.08069   -0.00385    0.02645   -0.01160
AFIX  43
H24   2    0.156119   -0.270252    0.175561    11.00000   -1.20000
AFIX   0
C18   1   -0.039651    0.431866    0.619177    11.00000    0.08134    0.05747 =
         0.08441    0.01200    0.02582    0.02772
AFIX  43
H18   2   -0.064781    0.468598    0.566458    11.00000   -1.20000
AFIX   0
C23   1    0.138315   -0.210254    0.326673    11.00000    0.06420    0.05674 =
         0.06863    0.00938    0.02149   -0.01919
AFIX  43
H23   2    0.110957   -0.241876    0.367029    11.00000   -1.20000
AFIX   0
C38   1    0.476380    0.444893    0.157666    11.00000    0.09388    0.05595 =
         0.05870    0.00576    0.03071   -0.02586
AFIX  43
H38   2    0.497332    0.478340    0.111849    11.00000   -1.20000
AFIX   0
C17   1   -0.034272    0.429687    0.762743    11.00000    0.08412    0.05978 =
         0.08340   -0.00128    0.03314    0.02894
AFIX  43
H17   2   -0.055457    0.464985    0.803248    11.00000   -1.20000
AFIX   0
H4    2    0.075089    0.258591    0.524678    11.00000    0.05894
H8    2    0.395403    0.250468    0.050571    11.00000    0.06866
H6    2    0.268687   -0.054290    0.084283    11.00000    0.06984
H2    2    0.259923   -0.034425    0.572803    11.00000    0.06864
HKLF 4
REM  A in P2(1)/c
REM R1 =  0.0533 for   3197 Fo > 4sig(Fo)  and  0.1033 for all   5451 data
REM    450 parameters refined using      5 restraints
END
WGHT      0.0554      0.0000
REM Highest difference peak  0.205,  deepest hole -0.212,  1-sigma level  0.043
Q1    1   0.5147  0.4321  0.2727  11.00000  0.05    0.20
Q2    1   0.3235  0.0503  0.2306  11.00000  0.05    0.18
Q3    1   0.4401 -0.2273  0.6661  11.00000  0.05    0.18
Q4    1  -0.0795  0.3737  0.7465  11.00000  0.05    0.17
Q5    1   0.1195  0.2204  0.8583  11.00000  0.05    0.17
Q6    1   0.5499  0.4615  0.1275  11.00000  0.05    0.17
Q7    1   0.3239  0.1718  0.1343  11.00000  0.05    0.16
Q8    1   0.2041 -0.0429  0.1992  11.00000  0.05    0.16
Q9    1   0.1787  0.1803  0.7225  11.00000  0.05    0.16
Q10   1  -0.0179  0.4407  0.7177  11.00000  0.05    0.16
Q11   1  -0.1042  0.4389  0.7983  11.00000  0.05    0.16
Q12   1   0.3098  0.0579  0.3624  11.00000  0.05    0.15
Q13   1   0.3839 -0.3120  0.7592  11.00000  0.05    0.15
Q14   1   0.2609  0.1698  0.1824  11.00000  0.05    0.15
Q15   1   0.1208  0.1639  0.6451  11.00000  0.05    0.15
Q16   1   0.2875 -0.0681  0.2967  11.00000  0.05    0.15
Q17   1   0.1835  0.1634  0.8431  11.00000  0.05    0.15
Q18   1   0.1279  0.0863  0.9611  11.00000  0.05    0.15
Q19   1   0.3095 -0.0245  1.0028  11.00000  0.05    0.15
Q20   1   0.4013  0.0171  0.2156  11.00000  0.05    0.14
;
data_New_Global_Publ_Block
_journal_date_recd_electronic     2014-04-30
_journal_date_accepted     2014-05-15
_journal_name_full     'Acta Crystallographica, Section E'
_journal_year     2014
_journal_volume     70
_journal_issue      6
_journal_page_first     o699
_journal_page_last     o699
_journal_paper_category     QO
_journal_paper_doi     10.1107/S1600536814011179
_journal_coeditor_code     IS5361
_publ_contact_author_name     'Wei-Wei Fu'
_publ_contact_author_address
;
Key Laboratory of Functional Organometallic Materials of General colleges and
Universities in Hunan Province
Department of Chemistry and Materials Science
Hengyang Normal University
Hengyang 421008
People's Republic of China
;
_publ_contact_author_email     'w.w.fu@hotmail.com'
_publ_contact_author_fax     ?
_publ_contact_author_phone     '08615200585168'
_publ_section_title
;
A third polymorph of 1,4-bis(1<i>H</i>-benzimidazol-2-yl)benzene
;
_publ_section_title_footnote     .
loop_
    _publ_author_name
    _publ_author_footnote
    _publ_author_address
    'Fu, Wei-Wei' .
;\
Key Laboratory of Functional Organometallic Materials \
of General Colleges and Universities in Hunan Province
Department of Chemistry and Materials Science
Hengyang Normal University
Hengyang 421008
People's Republic of China
;
    'Liang, Yan-Fei' .
;\
Key Laboratory of Functional Organometallic Materials \
of General Colleges and Universities in Hunan Province
Department of Chemistry and Materials Science
Hengyang Normal University
Hengyang 421008
People's Republic of China
;
    'Liu, Yang' .
;\
Key Laboratory of Functional Organometallic Materials \
of General Colleges and Universities in Hunan Province
Department of Chemistry and Materials Science
Hengyang Normal University
Hengyang 421008
People's Republic of China
;
    'Zhu, Xiao-Ming' .
;\
Key Laboratory of Functional Organometallic Materials \
of General Colleges and Universities in Hunan Province
Department of Chemistry and Materials Science
Hengyang Normal University
Hengyang 421008
People's Republic of China
;
