# Supplementary material for: A third polymorph of 1,4-bis­(1H-benzimid­azol-2-yl)benzene
Source: Acta Crystallogr Sect E Struct Rep Online. 2014 May 24;70(Pt 6):o699. doi: 10.1107/S1600536814011179 (PMC4051014; doi:10.1107/S1600536814011179)
Supplement: Supplementary file 2 [file e-70-0o699-Isup2.hkl]

# 
# h,k,l, Fc-squared, Fo-squared, sigma(Fo-squared) and status flag 
# 
data_I
_shelx_title ' A in P2(1)/c' 
_shelx_refln_list_code          4 
_shelx_F_calc_maximum      398.14 
_exptl_crystal_F_000      1296.00 
_reflns_d_resolution_high  0.8411 
 
loop_ 
 _symmetry_equiv_pos_as_xyz 
 'x, y, z' 
 '-x, y+1/2, -z+1/2' 
 '-x, -y, -z' 
 'x, -y-1/2, z-1/2' 
 
_cell_length_a    16.1958 
_cell_length_b    20.1744 
_cell_length_c     9.9010 
_cell_angle_alpha  90.000 
_cell_angle_beta  106.733 
_cell_angle_gamma  90.000 
 
_shelx_F_squared_multiplier     1.000 
 
loop_ 
 _refln_index_h 
 _refln_index_k 
 _refln_index_l 
 _refln_F_squared_calc 
 _refln_F_squared_meas 
 _refln_F_squared_sigma 
 _refln_observed_status 
   2   0   0    12917.45    12026.92    671.55 o 
   3   0   0     3222.23     3055.19    127.31 o 
   4   0   0      223.62      203.36     12.80 o 
   5   0   0    22814.78    22347.12    912.98 o 
   6   0   0      809.64      884.88     68.29 o 
   7   0   0        8.29        8.98      3.76 o 
   8   0   0      514.02      511.23     22.30 o 
   9   0   0      922.10      895.89     36.17 o 
  10   0   0      132.74      151.26     10.61 o 
  11   0   0       44.15       47.66     14.62 o 
  12   0   0       15.16        0.51      9.01 o 
  13   0   0        3.36        0.00      9.27 o 
  14   0   0       88.54      103.04     23.67 o 
  15   0   0      220.45      239.51     33.42 o 
  16   0   0      158.01      174.06     30.63 o 
  17   0   0      177.06      165.70     32.03 o 
  18   0   0        4.49       30.63     16.71 o 
   2   1   0      457.13      470.74     21.69 o 
   3   1   0    22941.93    22560.68    648.02 o 
   4   1   0      243.77      245.58     11.26 o 
   5   1   0     6891.92     6639.92    194.78 o 
   6   1   0       86.63       90.65      8.90 o 
   7   1   0      474.18      472.92     16.29 o 
   8   1   0        5.64       11.96      3.30 o 
   9   1   0       17.05       13.39      2.91 o 
  10   1   0      567.27      545.75     19.83 o 
  11   1   0       89.58       77.21      9.83 o 
  12   1   0       20.63       24.87      7.87 o 
  13   1   0        0.39        0.00      6.46 o 
  14   1   0       42.53       18.76      9.93 o 
  15   1   0       26.43       11.47     10.30 o 
  16   1   0        0.12        0.00      8.86 o 
  17   1   0       15.63       24.37     12.80 o 
  18   1   0        0.99        0.00      9.85 o 
   0   2   0     2399.75     1995.67    114.00 o 
   1   2   0     1681.76     1376.19     56.48 o 
   2   2   0    25045.02    23894.00    940.10 o 
   3   2   0      484.31      445.25     15.50 o 
   4   2   0    78733.24    79446.57   2039.40 o 
   5   2   0     4596.55     4304.07    113.93 o 
   6   2   0      269.74      289.11     11.23 o 
   7   2   0       68.00       86.46      6.98 o 
   8   2   0        9.21        9.56      3.67 o 
   9   2   0     1690.09     1634.29     47.52 o 
  10   2   0      232.86      233.06     11.61 o 
  11   2   0      169.70      151.18     12.61 o 
  12   2   0      175.24      162.30     14.27 o 
  13   2   0      400.99      360.06     31.01 o 
  14   2   0        3.14        4.66      8.30 o 
  15   2   0        0.20        2.78      8.86 o 
  16   2   0        0.40        0.00     16.71 o 
  17   2   0       22.62       36.35     13.68 o 
  18   2   0        3.43       14.41     11.29 o 
   1   3   0     2051.19     1984.36     81.19 o 
   2   3   0      251.34      221.08     10.17 o 
   3   3   0      146.51      137.97      6.10 o 
   4   3   0    44935.98    45403.93   1167.34 o 
   5   3   0     1178.38     1192.47     34.15 o 
   6   3   0     3283.23     3327.77     89.55 o 
   7   3   0      439.52      435.77     15.67 o 
   8   3   0      193.57      168.04      8.90 o 
   9   3   0      290.26      308.38     13.50 o 
  10   3   0       98.67       99.29      7.65 o 
  11   3   0       23.67       17.72      4.90 o 
  12   3   0        4.75        0.00      6.27 o 
  13   3   0       39.01       19.00      9.58 o 
  14   3   0        0.11        0.00      7.66 o 
  15   3   0       22.79       17.08      9.75 o 
  16   3   0      131.04       76.20     16.74 o 
  17   3   0       13.52       33.31     12.28 o 
  18   3   0       23.29       37.10     13.68 o 
   0   4   0     7241.93     7480.19    737.93 o 
   1   4   0       49.94       33.27      7.84 o 
   2   4   0        0.40        0.00      6.96 o 
   3   4   0      149.25      160.15     11.84 o 
   4   4   0      579.32      518.68     16.31 o 
   5   4   0     6134.76     6024.98    158.42 o 
   6   4   0    13740.21    13850.68    360.20 o 
   7   4   0     1481.12     1430.74     41.50 o 
   8   4   0      102.57      119.94      7.93 o 
   9   4   0     3577.96     3427.90     94.22 o 
  10   4   0      237.91      221.79     11.87 o 
  11   4   0       62.57       56.57      6.87 o 
  12   4   0        3.03        0.00      6.28 o 
  13   4   0      154.79      158.01     16.38 o 
  14   4   0       38.87       66.43     14.86 o 
  15   4   0       27.04       27.61     11.03 o 
  16   4   0       13.13       10.59     11.29 o 
  17   4   0        1.40       21.29     20.19 o 
  18   4   0        0.83       17.77     12.28 o 
   1   5   0     1032.47     1047.79     53.96 o 
   2   5   0     1233.94     1236.72     47.93 o 
   3   5   0     4837.54     4792.42    115.15 o 
   4   5   0        0.95        0.00      2.53 o 
   5   5   0     2892.77     2958.67     80.29 o 
   6   5   0     3066.62     3221.32     87.40 o 
   7   5   0       96.09       97.98      6.74 o 
   8   5   0    11027.74    10941.64    286.79 o 
   9   5   0      525.56      540.56     23.25 o 
  10   5   0      900.79      879.56     29.37 o 
  11   5   0      130.99      122.33     10.70 o 
  12   5   0      258.10      293.02     22.46 o 
  13   5   0       90.90       83.67     12.55 o 
  14   5   0       43.09       42.23     12.69 o 
  15   5   0        9.62        2.70      8.40 o 
  16   5   0       30.96       40.27     12.28 o 
  17   5   0        0.08       16.05     10.30 o 
  18   5   0       22.42       40.98     15.32 o 
   0   6   0     3744.16     3697.76    235.94 o 
   1   6   0      414.32      438.66     33.18 o 
   2   6   0      168.05      151.35      9.36 o 
   3   6   0        8.57        0.00      3.77 o 
   4   6   0      433.47      450.39     17.96 o 
   5   6   0      242.28      281.47     11.07 o 
   6   6   0      920.55      983.31     29.88 o 
   7   6   0     2241.92     2281.58     63.99 o 
   8   6   0     1314.62     1322.60     39.84 o 
   9   6   0       40.27       45.88      8.76 o 
  10   6   0      523.50      533.32     20.42 o 
  11   6   0       50.78       45.13      7.64 o 
  12   6   0       12.84       10.79      6.19 o 
  13   6   0      351.33      351.60     24.31 o 
  14   6   0       49.66       26.25     11.21 o 
  15   6   0       25.87       14.32      9.53 o 
  16   6   0       80.97       58.36     13.43 o 
  17   6   0        0.32       30.24     12.04 o 
   1   7   0     1705.51     1649.37     59.01 o 
   2   7   0       18.02       18.16      3.96 o 
   3   7   0        2.49        0.00      3.74 o 
   4   7   0        0.54        0.00      2.73 o 
   5   7   0     2237.37     2534.46     69.74 o 
   6   7   0      423.64      421.96     15.80 o 
   7   7   0     7152.92     7573.12    200.24 o 
   8   7   0       75.63       77.08      7.67 o 
   9   7   0       74.55       65.76      6.97 o 
  10   7   0     1460.83     1440.72     44.29 o 
  11   7   0        9.86       15.35      6.43 o 
  12   7   0       57.06       76.20      9.23 o 
  13   7   0      122.74      142.15     15.86 o 
  14   7   0      184.59      184.00     18.66 o 
  15   7   0       65.60       44.35     13.08 o 
  16   7   0        1.65        6.69      9.72 o 
  17   7   0       62.14       75.77     16.22 o 
   0   8   0     1324.00     1271.09    122.71 o 
   1   8   0      561.98      572.04     21.07 o 
   2   8   0     2047.78     2406.22     73.06 o 
   3   8   0      202.10      222.37     15.55 o 
   4   8   0     2234.97     2510.02     63.21 o 
   5   8   0       56.72       54.53      6.05 o 
   6   8   0       37.19       51.73      6.80 o 
   7   8   0       70.00       56.20      7.15 o 
   8   8   0      151.03      172.16      9.96 o 
   9   8   0      174.40      186.42     10.91 o 
  10   8   0       22.53       19.91      7.14 o 
  11   8   0      174.07      156.01     11.90 o 
  12   8   0      760.04      680.91     28.86 o 
  13   8   0     1226.51     1263.93     66.40 o 
  14   8   0        4.06       10.92      9.09 o 
  15   8   0        2.99        7.60      8.73 o 
  16   8   0      364.74      365.49     28.22 o 
  17   8   0        6.54       40.63     13.68 o 
   1   9   0      361.03      440.01     17.91 o 
   2   9   0       22.04       18.71      4.97 o 
   3   9   0     6328.82     6708.56    176.42 o 
   4   9   0        0.17        0.00      2.99 o 
   5   9   0        7.66       12.75      3.82 o 
   6   9   0        1.68        5.23      4.28 o 
   7   9   0       17.86       23.80      6.53 o 
   8   9   0      112.38      110.78      8.36 o 
   9   9   0      343.91      357.32     15.98 o 
  10   9   0      217.52      218.54     13.85 o 
  11   9   0       30.61       32.09      7.44 o 
  12   9   0      341.25      349.72     26.99 o 
  13   9   0       61.13       52.64      9.51 o 
  14   9   0        0.20        7.83      8.91 o 
  15   9   0       27.13       50.03     20.70 o 
  16   9   0        0.81       15.23      9.37 o 
  17   9   0        0.06       21.36     11.95 o 
   0  10   0     5937.41     6221.14    256.81 o 
   1  10   0       25.43       15.67      7.53 o 
   2  10   0        0.03        0.00      3.69 o 
   3  10   0        5.08        5.47      2.99 o 
   4  10   0        6.39       10.78      3.17 o 
   5  10   0      699.85      724.54     22.09 o 
   6  10   0        5.09        7.81      4.00 o 
   7  10   0       76.90       81.76      7.33 o 
   8  10   0        1.67        4.04      4.62 o 
   9  10   0      988.79      991.55     32.75 o 
  10  10   0       27.58       34.99      7.49 o 
  11  10   0      488.08      517.68     23.94 o 
  12  10   0      126.79      128.07     12.13 o 
  13  10   0        5.73        7.44     10.92 o 
  14  10   0      422.03      442.11     37.57 o 
  15  10   0      215.07      223.27     28.01 o 
  16  10   0      233.25      311.64     45.23 o 
   1  11   0     4407.74     4807.74    142.34 o 
   2  11   0      149.17      160.61     11.27 o 
   3  11   0        0.30       13.99      4.48 o 
   4  11   0      294.78      322.46     16.00 o 
   5  11   0        0.36        0.00      7.58 o 
   6  11   0       20.92       33.93      5.01 o 
   7  11   0       27.24       33.09      5.71 o 
   8  11   0        4.87        4.65      4.74 o 
   9  11   0     1094.02     1117.54     40.63 o 
  10  11   0      266.45      240.99     15.33 o 
  11  11   0        0.82        0.35      6.27 o 
  12  11   0        2.19        8.43      7.37 o 
  13  11   0       52.56       40.67      9.93 o 
  14  11   0      249.78      257.67     22.28 o 
  15  11   0      140.13      163.93     18.65 o 
  16  11   0       42.46       63.85     13.67 o 
   0  12   0      165.03      161.58     15.75 o 
   1  12   0      397.10      382.91     18.07 o 
   2  12   0      120.13      142.66     11.44 o 
   3  12   0       27.73       33.01     10.73 o 
   4  12   0      344.30      332.89     17.46 o 
   5  12   0        1.21        0.00      5.05 o 
   6  12   0       13.51       16.87      5.32 o 
   7  12   0      210.30      202.19     11.55 o 
   8  12   0      630.34      648.77     24.21 o 
   9  12   0        0.00        7.15      5.92 o 
  10  12   0      606.48      589.23     26.14 o 
  11  12   0        9.27        9.38      9.24 o 
  12  12   0      144.60      163.39     19.96 o 
  13  12   0      980.53      932.16     38.73 o 
  14  12   0       13.74       46.01     13.14 o 
  15  12   0      149.72      187.78     20.49 o 
   1  13   0       46.60       37.72      7.53 o 
   2  13   0      175.73      184.18     13.15 o 
   3  13   0      525.26      544.69     23.74 o 
   4  13   0      191.61      194.89     16.28 o 
   5  13   0      711.27      666.20     28.04 o 
   6  13   0       30.61       32.95      8.84 o 
   7  13   0       54.89       53.22     10.58 o 
   8  13   0     1115.79     1145.11     65.48 o 
   9  13   0      165.99      150.05     20.34 o 
  10  13   0      442.60      432.38     45.96 o 
  11  13   0        2.40        6.55     12.62 o 
  12  13   0       42.40       29.51     12.21 o 
  13  13   0       29.57       17.50     13.31 o 
  14  13   0       60.78       58.48     18.54 o 
  15  13   0       66.75       94.68     40.38 o 
   0  14   0      387.08      409.32     40.39 o 
   1  14   0        7.52        6.31      6.15 o 
   2  14   0      278.40      298.84     18.93 o 
   3  14   0      144.92      143.36     12.42 o 
   4  14   0     1648.98     1633.48     55.88 o 
   5  14   0      229.80      206.50     17.89 o 
   6  14   0       52.81       42.53     14.45 o 
   7  14   0       99.78      130.48     14.89 o 
   8  14   0      244.07      248.93     25.42 o 
   9  14   0     1227.29     1291.37     69.03 o 
  10  14   0       32.89       28.57     15.32 o 
  11  14   0       14.89       15.51     25.06 o 
  12  14   0      128.49      120.24     22.28 o 
  13  14   0        0.87        0.00     24.37 o 
  14  14   0       16.27       14.36     17.04 o 
   1  15   0       42.20       57.93     14.47 o 
   2  15   0        6.18       15.78      9.31 o 
   3  15   0      320.11      345.58     19.82 o 
   4  15   0      175.19      204.97     18.89 o 
   5  15   0       69.15       96.59     20.50 o 
   6  15   0       15.55       28.06     10.31 o 
   7  15   0       12.99        3.18     10.02 o 
   8  15   0        3.83        2.00     11.29 o 
   9  15   0     2008.55     2062.59    124.04 o 
  10  15   0      162.39      216.48     26.74 o 
  11  15   0       29.53       28.87     14.67 o 
  12  15   0       13.10       21.95     15.97 o 
  13  15   0        0.44        1.86     16.22 o 
  14  15   0        8.28        1.39     17.40 o 
   0  16   0       33.38       25.06     17.40 o 
   1  16   0      340.52      380.97     21.19 o 
   2  16   0       41.15       50.04     10.31 o 
   3  16   0      335.27      329.61     28.14 o 
   4  16   0      747.85      749.38     32.29 o 
   5  16   0       82.91       85.59     12.21 o 
   6  16   0      228.71      217.74     17.58 o 
   7  16   0       34.53       36.63     14.25 o 
   8  16   0      376.07      429.44     35.45 o 
   9  16   0       38.00        7.46     30.63 o 
  10  16   0        1.02        0.93     13.26 o 
  11  16   0       40.44       31.40     18.40 o 
  12  16   0       34.23       35.14     18.40 o 
  13  16   0        1.28        3.80     18.19 o 
   1  17   0       30.84       17.08      9.96 o 
   2  17   0      108.09      137.82     14.46 o 
   3  17   0        3.78        7.59      8.40 o 
   4  17   0       64.30       62.11     16.88 o 
   5  17   0     3535.44     3386.12    166.91 o 
   6  17   0       17.70        9.32     11.77 o 
   7  17   0      241.80      168.97     49.43 o 
   8  17   0       92.45      131.77     36.90 o 
   9  17   0       54.44       77.15     41.08 o 
  10  17   0       89.14       48.28     31.33 o 
  11  17   0       11.49        4.34     17.04 o 
  12  17   0        0.22        0.00     23.67 o 
  13  17   0       23.41       12.42     18.04 o 
   0  18   0     2071.88     2033.60     99.05 o 
   1  18   0        0.26        2.13      9.30 o 
   2  18   0       26.36       37.14     11.18 o 
   3  18   0      289.51      316.60     22.71 o 
   4  18   0      349.88      350.34     27.34 o 
   5  18   0      104.94       82.62     13.64 o 
   6  18   0        5.36       10.44     13.78 o 
   7  18   0       84.06      109.15     21.39 o 
   8  18   0        0.13        0.00     13.05 o 
   9  18   0        0.75        0.00     30.63 o 
  10  18   0        1.76        0.34     16.22 o 
  11  18   0        0.22        2.09     21.58 o 
  12  18   0       10.23       15.17     19.18 o 
   1  19   0        2.20        0.93      9.87 o 
   2  19   0        4.90        8.39     11.04 o 
   3  19   0      298.66      240.17     20.10 o 
   4  19   0      208.67      206.54     20.63 o 
   5  19   0      120.60      116.66     19.56 o 
   6  19   0        4.73        0.00     14.67 o 
   7  19   0       27.21       12.61     16.65 o 
   8  19   0       22.08       34.62     18.19 o 
   9  19   0       42.39       76.99     23.38 o 
  10  19   0        0.31       16.92     23.67 o 
  11  19   0       23.43       41.84     21.01 o 
   0  20   0        0.88        0.00     13.42 o 
   1  20   0      974.25      928.26     48.39 o 
   2  20   0      356.76      313.22     22.41 o 
   3  20   0        1.72       18.79     16.28 o 
   4  20   0        9.37        0.00     10.62 o 
   5  20   0       42.42       53.20     18.97 o 
   6  20   0       30.24       20.96     23.67 o 
   7  20   0       11.40        5.11     17.40 o 
   8  20   0        0.03        0.00     17.64 o 
   9  20   0        0.86        4.18     27.15 o 
  10  20   0       41.24       28.45     22.58 o 
   1  21   0      282.55      272.93     22.16 o 
   2  21   0       12.93        0.00     10.76 o 
   3  21   0      118.67      102.60     16.48 o 
   4  21   0      198.73      202.07     24.31 o 
   5  21   0        0.16        4.18     15.95 o 
   6  21   0        0.05        0.00     16.39 o 
   7  21   0        0.42        0.00     19.49 o 
   8  21   0       11.99       16.20     41.77 o 
   0  22   0        2.44        0.00     16.84 o 
   1  22   0       97.08       89.89     16.49 o 
   2  22   0        6.08        6.98     12.73 o 
   3  22   0      154.56      176.30     33.35 o 
   4  22   0       22.41       27.50     17.38 o 
   5  22   0      153.46      132.26     25.76 o 
   6  22   0        0.72       27.27     19.74 o 
   7  22   0        0.29        0.00     18.29 o 
   1  23   0        3.79        5.72     12.77 o 
   2  23   0       17.51        0.20     12.88 o 
   3  23   0      105.11       84.79     21.10 o 
   4  23   0       17.28       35.01     18.93 o 
   5  23   0       18.74       15.04     20.85 o 
 -18   1   1        8.01       41.10     14.25 o 
 -17   1   1        3.45       16.71     16.01 o 
 -16   1   1        8.54        1.28     12.28 o 
 -15   1   1       29.95       47.29     14.05 o 
 -14   1   1        0.39        0.00     10.83 o 
 -13   1   1       14.18        6.80      9.81 o 
 -12   1   1       77.94       61.61      9.91 o 
 -11   1   1       95.33      115.58      8.76 o 
 -10   1   1       16.71       23.27      6.97 o 
  -9   1   1       67.28       71.88     10.65 o 
  -8   1   1      325.36      325.96     15.46 o 
  -7   1   1     2133.47     2124.95     65.89 o 
  -6   1   1     2777.35     2766.13     83.01 o 
  -5   1   1       40.87       45.37      4.99 o 
  -4   1   1       21.27       21.01      6.23 o 
  -3   1   1     1056.33      919.76     28.30 o 
  -2   1   1     4041.12     3741.24    211.37 o 
  -1   1   1       91.93       80.92     10.45 o 
   0   1   1     1659.66     1403.42     58.46 o 
   1   1   1      498.72      374.17     19.21 o 
   2   1   1      954.58      990.36     32.07 o 
   3   1   1    24606.45    25673.15    742.06 o 
   4   1   1     1745.90     1668.39     53.21 o 
   5   1   1      728.13      646.76     24.02 o 
   6   1   1     2089.62     2052.12     65.58 o 
   7   1   1     2634.60     2481.12     69.19 o 
   8   1   1      114.32      114.34      7.89 o 
   9   1   1      375.01      395.79     16.01 o 
  10   1   1       19.66       30.65      7.03 o 
  11   1   1       48.62       25.39      7.46 o 
  12   1   1       91.64       65.07      9.45 o 
  13   1   1        0.15        3.67      6.42 o 
  14   1   1        9.51        8.71      7.44 o 
  15   1   1        1.18        4.18      8.33 o 
  16   1   1        8.04        8.77      9.75 o 
  17   1   1       11.19       16.71     10.83 o 
 -18   2   1       62.04       41.77     14.77 o 
 -17   2   1        0.38        0.00     11.14 o 
 -16   2   1       22.29       15.07     11.29 o 
 -15   2   1       10.86       26.15     13.26 o 
 -14   2   1      141.57      149.69     18.71 o 
 -13   2   1       17.29       11.30      9.82 o 
 -12   2   1       17.30        4.31      8.55 o 
 -11   2   1      703.57      717.62     24.66 o 
 -10   2   1      161.94      154.91      9.75 o 
  -9   2   1      348.45      357.36     14.52 o 
  -8   2   1      540.23      537.09     20.68 o 
  -7   2   1       56.27       49.87      6.21 o 
  -6   2   1     1473.50     1404.46     44.20 o 
  -5   2   1      134.19      164.09      9.05 o 
  -4   2   1     1149.77     1145.05     35.48 o 
  -3   2   1    94948.02    94470.16   3161.16 o 
  -2   2   1      182.55      161.59     13.93 o 
  -1   2   1     1280.34     1111.17     46.42 o 
   0   2   1        4.31       11.84      7.66 o 
   1   2   1       16.15        9.15      4.18 o 
   2   2   1     5306.62     4930.93    145.53 o 
   3   2   1   110370.77   119124.61   3421.99 o 
   4   2   1      181.06      182.03      9.21 o 
   5   2   1    13494.12    13556.39    353.33 o 
   6   2   1      445.75      473.89     17.02 o 
   7   2   1       53.40       52.00      5.57 o 
   8   2   1     1068.77      989.03     31.42 o 
   9   2   1      275.51      295.71     13.61 o 
  10   2   1       56.47       51.50      9.04 o 
  11   2   1       31.25       29.22      7.91 o 
  12   2   1       26.51       22.08      7.67 o 
  13   2   1      250.56      250.22     23.84 o 
  14   2   1      210.17      191.59     17.16 o 
  15   2   1        1.41        2.03      7.22 o 
  16   2   1        6.12        8.20      8.70 o 
  17   2   1        3.04        0.88      9.75 o 
 -18   3   1        0.49       20.94     12.04 o 
 -17   3   1      158.16      195.70     23.63 o 
 -16   3   1       18.61       44.11     25.06 o 
 -15   3   1       29.02       26.46     13.92 o 
 -14   3   1        0.37        0.22      9.11 o 
 -13   3   1       24.50       21.36      9.58 o 
 -12   3   1       18.51        0.00      6.82 o 
 -11   3   1      152.54      162.11     10.00 o 
 -10   3   1        0.10        0.00      3.89 o 
  -9   3   1      699.65      740.12     24.20 o 
  -8   3   1       58.35       43.10      5.42 o 
  -7   3   1      504.73      485.25     18.62 o 
  -6   3   1       28.72       20.88      4.73 o 
  -5   3   1    11424.91    11260.14    325.88 o 
  -4   3   1     3818.09     3744.83    110.44 o 
  -3   3   1     2063.47     1929.72     85.26 o 
  -2   3   1    11210.62     9928.38    392.28 o 
  -1   3   1       15.32        5.57      4.87 o 
   0   3   1        0.07        4.18      4.87 o 
   1   3   1      156.83      145.33      9.36 o 
   2   3   1     4277.77     4140.55    109.49 o 
   3   3   1     8149.59     8184.24    214.40 o 
   4   3   1     4017.69     4071.73    109.08 o 
   5   3   1      553.18      514.41     17.84 o 
   6   3   1      244.76      251.13     11.35 o 
   7   3   1     4408.95     4395.18    119.06 o 
   8   3   1      341.50      317.80     13.93 o 
   9   3   1      434.08      432.79     17.75 o 
  10   3   1      549.37      533.30     20.52 o 
  11   3   1      554.13      474.22     26.12 o 
  12   3   1      364.99      344.37     20.57 o 
  13   3   1      112.47      109.45     13.13 o 
  14   3   1        1.37        0.00      6.58 o 
  15   3   1       11.30       17.48      9.21 o 
  16   3   1       13.98        5.88      8.70 o 
  17   3   1        1.51       25.06     10.83 o 
 -18   4   1        3.59       29.07     12.28 o 
 -17   4   1        0.01        1.39     14.62 o 
 -16   4   1        6.83       21.21     13.92 o 
 -15   4   1        7.01        6.40     13.92 o 
 -14   4   1      201.30      207.40     23.32 o 
 -13   4   1        1.42        0.00      8.55 o 
 -12   4   1       63.95       68.16      8.70 o 
 -11   4   1       71.87       84.51      9.65 o 
 -10   4   1       40.18       31.28      6.04 o 
  -9   4   1       27.87       18.44      5.24 o 
  -8   4   1      111.13      143.12      8.66 o 
  -7   4   1     6986.65     7073.39    185.47 o 
  -6   4   1        1.48        0.00      2.81 o 
  -5   4   1      993.96     1038.47     34.70 o 
  -4   4   1       37.27       42.69      3.84 o 
  -3   4   1     1015.82      960.30     29.90 o 
  -2   4   1      106.07      106.39      8.99 o 
  -1   4   1      508.08      501.63     17.70 o 
   0   4   1       21.89       12.39      3.66 o 
   1   4   1     3122.42     3025.02    102.64 o 
   2   4   1     1858.98     1720.79     47.70 o 
   3   4   1      399.53      445.90     17.56 o 
   4   4   1    15536.30    15545.01    404.22 o 
   5   4   1     2207.21     2138.93     60.01 o 
   6   4   1     1424.53     1402.03     41.48 o 
   7   4   1     4005.12     3847.50    105.28 o 
   8   4   1       46.27       45.52      6.04 o 
   9   4   1     2203.78     2130.25     63.11 o 
  10   4   1       17.49       17.01      5.32 o 
  11   4   1       18.85       12.23      8.64 o 
  12   4   1      179.12      185.94     15.54 o 
  13   4   1        7.09        0.00      5.99 o 
  14   4   1       14.00        0.00      6.97 o 
  15   4   1        2.49        9.69      8.79 o 
  16   4   1        5.75        2.87      8.48 o 
  17   4   1        0.94        6.27      9.85 o 
 -18   5   1       23.16       44.08     18.10 o 
 -17   5   1        0.01       10.13     11.14 o 
 -16   5   1        0.65        4.18     10.83 o 
 -15   5   1       34.82       20.67     16.36 o 
 -14   5   1       20.67       25.67     11.72 o 
 -13   5   1        0.78        0.00      8.65 o 
 -12   5   1        7.03        5.67      6.07 o 
 -11   5   1      192.93      190.38     12.83 o 
 -10   5   1     1091.89     1152.42     39.30 o 
  -9   5   1        4.29        1.79      4.83 o 
  -8   5   1      303.38      311.99     13.28 o 
  -7   5   1     4513.83     4352.16    115.94 o 
  -6   5   1      424.94      429.05     14.87 o 
  -5   5   1      480.42      470.78     15.29 o 
  -4   5   1     5030.53     4863.32    127.94 o 
  -3   5   1      565.24      529.30     18.20 o 
  -2   5   1     4922.10     4482.57    130.41 o 
  -1   5   1        0.37        0.12      2.41 o 
   0   5   1        1.77        3.13      5.32 o 
   1   5   1      481.97      503.83     18.49 o 
   2   5   1     4062.25     3963.70    114.41 o 
   3   5   1        3.35        0.00      2.42 o 
   4   5   1     1807.76     2075.94     58.39 o 
   5   5   1        0.05        0.00      3.35 o 
   6   5   1        6.53        6.11      3.84 o 
   7   5   1     8733.40     8299.04    219.58 o 
   8   5   1      293.84      294.83     14.02 o 
   9   5   1       89.61       97.25      8.31 o 
  10   5   1      341.38      337.68     15.86 o 
  11   5   1      274.01      260.96     17.54 o 
  12   5   1      107.28       87.92     18.29 o 
  13   5   1       72.97       86.05     13.86 o 
  14   5   1       25.03       17.51     13.60 o 
  15   5   1       10.33       11.72      9.98 o 
  16   5   1        0.45        7.19      9.48 o 
  17   5   1        5.93       15.32     10.70 o 
 -18   6   1        0.08       36.20     12.69 o 
 -17   6   1       24.89       60.18     14.25 o 
 -16   6   1      373.96      389.99     31.99 o 
 -15   6   1        1.34        2.51      9.52 o 
 -14   6   1      184.85      203.64     19.25 o 
 -13   6   1      383.11      371.63     19.42 o 
 -12   6   1       92.63      100.31     10.12 o 
 -11   6   1        6.09        0.00      5.85 o 
 -10   6   1       25.27       45.01      7.51 o 
  -9   6   1     2202.42     2204.81     62.56 o 
  -8   6   1      245.19      273.09     12.66 o 
  -7   6   1      375.21      427.54     15.61 o 
  -6   6   1     1922.49     1882.74     52.47 o 
  -5   6   1     1870.41     1864.87     51.49 o 
  -4   6   1        9.74        8.79      3.11 o 
  -3   6   1     2162.83     1990.51     54.38 o 
  -2   6   1        5.35        0.00      7.39 o 
  -1   6   1      504.32      525.65     21.03 o 
   0   6   1      107.91      111.59      7.10 o 
   1   6   1      316.09      334.03     13.67 o 
   2   6   1       74.12       70.65      6.43 o 
   3   6   1      588.99      636.39     23.37 o 
   4   6   1       29.10       33.21      4.10 o 
   5   6   1      204.06      216.87     10.57 o 
   6   6   1       27.29       26.01      4.91 o 
   7   6   1     1431.03     1457.65     43.82 o 
   8   6   1     3166.42     2987.86     83.82 o 
   9   6   1      596.92      537.42     21.29 o 
  10   6   1        0.17        0.00      4.62 o 
  11   6   1       56.35       65.19      8.89 o 
  12   6   1        0.46        0.00      7.56 o 
  13   6   1      411.99      425.03     29.48 o 
  14   6   1      217.74      176.48     18.99 o 
  15   6   1        2.96        6.35      8.26 o 
  16   6   1       54.91       39.31     12.66 o 
  17   6   1        8.36       26.63     11.69 o 
 -18   7   1       43.41       40.45     32.02 o 
 -17   7   1      229.61      278.69     27.06 o 
 -16   7   1        3.75       24.00     12.28 o 
 -15   7   1       83.69       89.42     15.04 o 
 -14   7   1       81.03       96.77     32.00 o 
 -13   7   1      109.59      130.20     12.06 o 
 -12   7   1      284.34      278.75     20.10 o 
 -11   7   1     1758.58     1719.18     57.57 o 
 -10   7   1      280.99      305.18     15.90 o 
  -9   7   1        4.86        1.57      4.52 o 
  -8   7   1      943.55      869.08     36.12 o 
  -7   7   1      253.39      256.21     11.62 o 
  -6   7   1     1523.23     1674.44     47.36 o 
  -5   7   1     1025.60     1048.31     30.76 o 
  -4   7   1      513.00      582.28     18.39 o 
  -3   7   1      239.33      228.78      9.60 o 
  -2   7   1     1134.27     1147.74     37.13 o 
  -1   7   1        0.19        0.00      2.41 o 
   0   7   1     1908.92     2076.96     84.07 o 
   1   7   1        5.07        6.93      4.23 o 
   2   7   1     1943.66     1988.12     61.38 o 
   3   7   1      363.11      361.91     15.23 o 
   4   7   1      104.80      108.53      6.85 o 
   5   7   1     1160.90     1138.74     31.64 o 
   6   7   1     1785.87     1838.99     53.34 o 
   7   7   1       56.44       58.30      7.19 o 
   8   7   1      142.37      134.07      9.61 o 
   9   7   1      105.43      100.32     10.58 o 
  10   7   1        0.77        0.00      4.72 o 
  11   7   1     2004.57     1877.43     57.32 o 
  12   7   1       35.13       35.28     10.20 o 
  13   7   1        0.02        7.99      9.11 o 
  14   7   1       28.38       38.22     11.23 o 
  15   7   1       64.41       53.73     12.51 o 
  16   7   1       16.57       20.89     10.26 o 
  17   7   1       22.65       36.73     12.20 o 
 -17   8   1        6.04       29.70     13.26 o 
 -16   8   1      126.61      127.85     18.11 o 
 -15   8   1      268.04      276.18     22.68 o 
 -14   8   1       21.51       30.85     11.66 o 
 -13   8   1      736.29      685.58     29.11 o 
 -12   8   1      269.90      262.61     16.11 o 
 -11   8   1     1137.12     1196.07     42.71 o 
 -10   8   1       56.16       40.98      7.64 o 
  -9   8   1      940.69     1013.28     36.30 o 
  -8   8   1      583.86      598.02     23.63 o 
  -7   8   1      416.70      387.08     15.08 o 
  -6   8   1        4.53        0.00      3.55 o 
  -5   8   1       96.73      120.36      7.16 o 
  -4   8   1       30.30       34.07      4.02 o 
  -3   8   1     1915.09     2132.53     62.58 o 
  -2   8   1     1030.45     1005.00     33.96 o 
  -1   8   1      172.82      188.11     14.67 o 
   0   8   1       35.73       38.09      5.28 o 
   1   8   1      226.50      242.23     13.87 o 
   2   8   1      397.83      413.48     17.42 o 
   3   8   1      415.86      443.19     19.14 o 
   4   8   1        5.57        2.22      3.10 o 
   5   8   1        0.16        0.16      3.50 o 
   6   8   1      305.94      301.48     15.47 o 
   7   8   1       71.23       72.61      8.37 o 
   8   8   1       95.04       96.91      8.65 o 
   9   8   1       90.92       82.49      8.58 o 
  10   8   1      540.76      516.54     21.57 o 
  11   8   1      716.85      641.20     27.97 o 
  12   8   1      709.67      680.09     57.87 o 
  13   8   1       62.37       50.95     12.15 o 
  14   8   1        0.33       13.83      9.84 o 
  15   8   1        1.37        2.95      9.53 o 
  16   8   1       10.69        7.29     10.53 o 
 -17   9   1      279.44      290.96     33.42 o 
 -16   9   1      133.77      149.13     18.40 o 
 -15   9   1       62.61       59.70     21.95 o 
 -14   9   1      161.22      162.69     16.01 o 
 -13   9   1      245.60      229.25     15.46 o 
 -12   9   1        3.68        5.65      6.52 o 
 -11   9   1       92.32       95.40     10.18 o 
 -10   9   1      158.21      165.81     12.09 o 
  -9   9   1       12.57       17.67      5.93 o 
  -8   9   1      107.17      104.40      7.92 o 
  -7   9   1      190.81      191.78     15.62 o 
  -6   9   1       59.59       83.46     10.57 o 
  -5   9   1      106.32      103.02      6.76 o 
  -4   9   1     3346.45     3937.54    116.08 o 
  -3   9   1        7.49       12.85      5.54 o 
  -2   9   1     6208.64     6499.63    218.20 o 
  -1   9   1      131.87      122.03      8.61 o 
   0   9   1      173.63      208.11     18.67 o 
   1   9   1      134.14      139.52      9.45 o 
   2   9   1     3391.78     3624.46    109.11 o 
   3   9   1       15.80       18.63      3.88 o 
   4   9   1     1350.97     1470.81     39.62 o 
   5   9   1      266.77      284.63     12.07 o 
   6   9   1        8.50       13.39      4.04 o 
   7   9   1       32.59       29.50      5.91 o 
   8   9   1       20.78       20.16      5.67 o 
   9   9   1        0.00        0.00      4.77 o 
  10   9   1       22.91       20.85      6.54 o 
  11   9   1       35.85       24.95      9.85 o 
  12   9   1      320.00      312.48     19.37 o 
  13   9   1      214.78      141.12     27.46 o 
  14   9   1        2.37       10.16      9.09 o 
  15   9   1        2.31       13.90      9.66 o 
  16   9   1       69.44       97.42     16.92 o 
 -17  10   1        1.27       47.94     13.68 o 
 -16  10   1      743.01      789.54     42.24 o 
 -15  10   1      140.62      164.53     18.33 o 
 -14  10   1      172.72      192.97     22.71 o 
 -13  10   1      567.50      566.81     26.56 o 
 -12  10   1      405.18      453.86     22.45 o 
 -11  10   1      130.30      147.11     16.14 o 
 -10  10   1      501.55      549.12     23.96 o 
  -9  10   1       58.17       50.76      7.61 o 
  -8  10   1       17.57       15.21      5.15 o 
  -7  10   1      316.50      360.09     14.67 o 
  -6  10   1      903.28      934.04     29.06 o 
  -5  10   1        0.08        3.15      3.37 o 
  -4  10   1        3.00        6.60      2.99 o 
  -3  10   1        9.31        6.90      3.34 o 
  -2  10   1      378.44      395.87     17.36 o 
  -1  10   1      832.08      891.58     31.72 o 
   0  10   1      347.13      342.07     15.93 o 
   1  10   1       69.24       72.90     14.21 o 
   2  10   1      187.08      221.69     12.74 o 
   3  10   1      478.19      488.34     23.85 o 
   4  10   1       12.75        3.99      3.41 o 
   5  10   1       10.84       23.24      4.78 o 
   6  10   1      256.55      303.90     13.18 o 
   7  10   1        4.48        8.26      4.49 o 
   8  10   1       11.87       14.80      5.60 o 
   9  10   1        0.10        0.00      5.12 o 
  10  10   1       54.90       60.99      9.14 o 
  11  10   1       52.00       30.72      8.85 o 
  12  10   1       28.75       35.72     13.26 o 
  13  10   1       26.97       21.02      9.66 o 
  14  10   1       47.31       48.84     12.17 o 
  15  10   1       62.89       61.38     17.37 o 
  16  10   1      389.42      371.36     70.46 o 
 -16  11   1       74.69       93.85     28.75 o 
 -15  11   1       40.21       57.78     22.48 o 
 -14  11   1        9.30       21.38      8.63 o 
 -13  11   1      170.73      167.20     14.07 o 
 -12  11   1      198.84      216.32     23.86 o 
 -11  11   1      605.14      652.57     27.89 o 
 -10  11   1        0.45        3.44      5.98 o 
  -9  11   1      327.40      330.25     16.91 o 
  -8  11   1       32.62       40.02      9.04 o 
  -7  11   1       15.37       15.89      4.60 o 
  -6  11   1       56.14       63.05     10.90 o 
  -5  11   1      516.48      540.30     17.47 o 
  -4  11   1       24.62       31.34      5.29 o 
  -3  11   1      205.02      225.11     15.83 o 
  -2  11   1       81.37       67.28     13.26 o 
  -1  11   1        8.78       17.41      5.83 o 
   0  11   1       24.21       23.51      5.56 o 
   1  11   1      198.80      206.15     12.44 o 
   2  11   1      886.42      877.83     32.17 o 
   3  11   1        0.19        0.00      3.75 o 
   4  11   1        8.12        0.00      8.11 o 
   5  11   1       78.62       74.50     10.07 o 
   6  11   1        1.28        4.14      4.36 o 
   7  11   1        7.02        1.52      4.83 o 
   8  11   1       15.53        0.18      5.06 o 
   9  11   1        4.58        0.41      5.17 o 
  10  11   1        0.72        3.38      6.07 o 
  11  11   1      332.37      332.99     20.06 o 
  12  11   1       52.73       54.57     15.88 o 
  13  11   1      325.00      333.37     29.67 o 
  14  11   1        2.28       10.30      9.53 o 
  15  11   1        0.04        3.89      9.66 o 
 -16  12   1        7.60       23.29     21.58 o 
 -15  12   1        6.00       36.20     14.51 o 
 -14  12   1      496.91      472.78     25.13 o 
 -13  12   1       13.15       21.64     10.06 o 
 -12  12   1      777.33      838.30     41.21 o 
 -11  12   1      530.08      601.55     26.77 o 
 -10  12   1       27.78       54.29     13.06 o 
  -9  12   1        8.36        7.04      5.79 o 
  -8  12   1        0.01        4.38      6.08 o 
  -7  12   1      990.84     1030.15     41.59 o 
  -6  12   1       82.92       80.66      9.82 o 
  -5  12   1       76.00       79.32      7.36 o 
  -4  12   1       90.17       99.24     10.76 o 
  -3  12   1      144.13      104.18     14.47 o 
  -2  12   1        0.42        2.23      4.29 o 
  -1  12   1       64.37       62.02      8.09 o 
   0  12   1      457.37      505.59     21.93 o 
   1  12   1      437.94      470.36     20.49 o 
   2  12   1      380.51      379.91     18.51 o 
   3  12   1       48.71       55.65     10.03 o 
   4  12   1       70.44       71.60     12.06 o 
   5  12   1       96.21       95.66     13.88 o 
   6  12   1       90.62       80.85      8.44 o 
   7  12   1      223.25      246.51     21.87 o 
   8  12   1      299.00      314.02     20.26 o 
   9  12   1       21.41       12.68      6.75 o 
  10  12   1       37.42       35.69      8.85 o 
  11  12   1        5.72        0.60      7.13 o 
  12  12   1      660.17      650.70     30.85 o 
  13  12   1       15.68       40.67     18.78 o 
  14  12   1      191.17      206.31     22.59 o 
  15  12   1       21.68       22.50     11.79 o 
 -15  13   1        5.02       16.66     15.74 o 
 -14  13   1        9.82        6.92     13.25 o 
 -13  13   1        0.96       12.12     15.66 o 
 -12  13   1      438.74      496.76     34.04 o 
 -11  13   1       53.71       62.73     17.74 o 
 -10  13   1      715.78      821.33     38.68 o 
  -9  13   1       79.42       80.97     18.10 o 
  -8  13   1        2.28        0.00      7.69 o 
  -7  13   1       18.96       16.24      8.70 o 
  -6  13   1     1934.34     1988.21     74.44 o 
  -5  13   1        6.91       15.28      5.85 o 
  -4  13   1     1581.02     1636.08     54.84 o 
  -3  13   1       48.32       47.15     13.47 o 
  -2  13   1       24.42       18.91      6.23 o 
  -1  13   1      180.82      185.17     13.00 o 
   0  13   1        0.00        6.21      6.83 o 
   1  13   1      165.06      205.53     15.48 o 
   2  13   1       15.85       24.43      6.98 o 
   3  13   1        3.06        8.66      6.05 o 
   4  13   1      296.35      307.95     18.36 o 
   5  13   1        5.84       11.36      8.53 o 
   6  13   1      571.42      596.43     53.58 o 
   7  13   1      235.72      232.75     30.81 o 
   8  13   1       17.29        5.82      9.89 o 
   9  13   1      108.65       87.49     18.63 o 
  10  13   1       52.82       90.55     19.74 o 
  11  13   1      146.91      183.12     25.42 o 
  12  13   1       49.29       40.64     18.40 o 
  13  13   1       21.65       19.14     24.37 o 
  14  13   1       39.85       22.28     27.85 o 
 -15  14   1       14.87        7.29     20.19 o 
 -14  14   1        0.67        3.05     14.13 o 
 -13  14   1       28.96       11.19     13.65 o 
 -12  14   1      151.33      146.46     21.89 o 
 -11  14   1       49.71       51.43     15.18 o 
 -10  14   1      677.47      680.11     59.20 o 
  -9  14   1       11.95        5.50     14.62 o 
  -8  14   1       37.57       20.13     10.70 o 
  -7  14   1     2874.91     2947.20    145.74 o 
  -6  14   1       59.21       62.86     10.55 o 
  -5  14   1     1574.76     1605.91     55.16 o 
  -4  14   1      198.50      210.93     14.53 o 
  -3  14   1        5.50       16.04      6.83 o 
  -2  14   1       10.82       12.87     11.05 o 
  -1  14   1      315.96      305.26     21.39 o 
   0  14   1      270.76      252.93     15.65 o 
   1  14   1       56.69       83.40     28.09 o 
   2  14   1       11.65        4.27      6.76 o 
   3  14   1       58.88       59.37     10.37 o 
   4  14   1      562.76      633.97     36.79 o 
   5  14   1       17.33       15.65      8.53 o 
   6  14   1       43.33       40.27     14.09 o 
   7  14   1      333.55      299.95     34.34 o 
   8  14   1        8.20        5.74     16.04 o 
   9  14   1       18.38       11.09     13.26 o 
  10  14   1       96.88       85.57     22.28 o 
  11  14   1       25.75        3.31     15.66 o 
  12  14   1       49.48       22.28     18.71 o 
  13  14   1       56.50       24.40     20.61 o 
  14  14   1        0.05        5.57     27.85 o 
 -14  15   1        1.70        0.00     12.62 o 
 -13  15   1       49.07       58.91     17.71 o 
 -12  15   1        0.54        0.00     19.49 o 
 -11  15   1      120.63       98.33     23.67 o 
 -10  15   1      335.70      363.14     31.67 o 
  -9  15   1       19.68       11.14     13.92 o 
  -8  15   1      427.52      437.78     33.45 o 
  -7  15   1      212.53      235.27     23.68 o 
  -6  15   1     1783.12     1863.06     77.29 o 
  -5  15   1        4.55        7.88      6.88 o 
  -4  15   1        1.93        2.84      6.00 o 
  -3  15   1        5.69        9.39      6.73 o 
  -2  15   1     2366.81     2264.33     73.81 o 
  -1  15   1        6.39        4.73      6.16 o 
   0  15   1      552.20      519.31     24.27 o 
   1  15   1       22.96       51.33     16.28 o 
   2  15   1      188.79      194.49     15.30 o 
   3  15   1       47.23       24.93     10.35 o 
   4  15   1        2.40        1.21     12.26 o 
   5  15   1      788.16      793.62     42.93 o 
   6  15   1      303.85      318.52     24.27 o 
   7  15   1      121.50      160.21     18.98 o 
   8  15   1      296.73      268.95     29.73 o 
   9  15   1       11.11       25.76     16.74 o 
  10  15   1       71.39       78.35     21.15 o 
  11  15   1       58.45       18.82     17.04 o 
  12  15   1        1.63        0.00     21.58 o 
  13  15   1        1.17        0.00     17.64 o 
 -14  16   1       26.52        5.06     17.40 o 
 -13  16   1       22.62       14.32     17.40 o 
 -12  16   1       34.52       56.87     18.29 o 
 -11  16   1       11.52        9.15     13.37 o 
 -10  16   1       74.78       89.12     18.29 o 
  -9  16   1       95.68       60.98     16.01 o 
  -8  16   1        0.20        0.00      9.70 o 
  -7  16   1      123.81      104.43     17.72 o 
  -6  16   1        0.04        8.75     10.30 o 
  -5  16   1      907.09     1022.91     39.95 o 
  -4  16   1        7.88        9.43      7.42 o 
  -3  16   1     1781.58     1734.54     59.77 o 
  -2  16   1      602.10      582.38     29.56 o 
  -1  16   1      810.63      797.20     32.77 o 
   0  16   1      254.38      267.60     29.75 o 
   1  16   1        7.26        5.71      7.49 o 
   2  16   1       39.29       30.73     12.06 o 
   3  16   1      647.97      643.27     45.23 o 
   4  16   1      259.40      290.36     20.12 o 
   5  16   1      134.69      145.49     21.17 o 
   6  16   1      212.59      185.04     20.22 o 
   7  16   1      129.17      124.30     18.46 o 
   8  16   1        8.07       35.77     47.34 o 
   9  16   1       85.93       72.96     21.15 o 
  10  16   1       41.64       31.35     19.18 o 
  11  16   1       11.18        0.00     17.64 o 
  12  16   1       28.71        2.14     19.18 o 
  13  16   1        5.81        0.00     20.17 o 
 -13  17   1        7.54        0.00     18.80 o 
 -12  17   1       23.95       26.89     15.58 o 
 -11  17   1       38.32       16.71     14.77 o 
 -10  17   1      108.45       81.67     18.04 o 
  -9  17   1        0.15        0.00     11.33 o 
  -8  17   1       24.67       31.75     15.32 o 
  -7  17   1       40.59       57.87     24.37 o 
  -6  17   1     1751.48     1671.66     94.77 o 
  -5  17   1      130.25      115.45     13.20 o 
  -4  17   1      178.76      286.34     19.26 o 
  -3  17   1       38.35       45.63     10.27 o 
  -2  17   1     1450.04     1518.54     63.56 o 
  -1  17   1     2209.57     2181.68     73.44 o 
   0  17   1       64.46       72.63     13.47 o 
   1  17   1        6.40        5.26      8.71 o 
   2  17   1       17.91       20.05      9.52 o 
   3  17   1       49.29       44.70     11.70 o 
   4  17   1       25.92       17.59     11.10 o 
   5  17   1       41.10       31.90     12.86 o 
   6  17   1      139.94      139.48     18.89 o 
   7  17   1       13.81       12.01     17.04 o 
   8  17   1       22.10        0.00     16.39 o 
   9  17   1       40.77       38.99     20.68 o 
  10  17   1        8.63        0.00     16.71 o 
  11  17   1       10.47        7.89     20.61 o 
  12  17   1       43.76       10.95     22.01 o 
 -12  18   1       28.43       37.63     18.76 o 
 -11  18   1        7.89        0.00     23.67 o 
 -10  18   1       35.62       19.36     14.94 o 
  -9  18   1       26.63       50.68     21.58 o 
  -8  18   1       50.49       40.77     14.94 o 
  -7  18   1       36.42        3.58     13.92 o 
  -6  18   1       41.80       37.64     15.05 o 
  -5  18   1      554.24      510.17     32.18 o 
  -4  18   1       25.16       42.36     10.76 o 
  -3  18   1       75.56       58.09     11.23 o 
  -2  18   1      920.15      945.31     39.13 o 
  -1  18   1      135.10      138.95     14.98 o 
   0  18   1      195.55      183.92     16.83 o 
   1  18   1        1.09        3.78     12.06 o 
   2  18   1      549.78      516.32     27.25 o 
   3  18   1       35.39       33.84     12.26 o 
   4  18   1       15.88        9.19     11.61 o 
   5  18   1       48.13       34.84     20.68 o 
   6  18   1       49.51       95.53     17.27 o 
   7  18   1       21.19       20.65     17.00 o 
   8  18   1       34.41       58.99     25.06 o 
   9  18   1        0.16        1.17     17.26 o 
  10  18   1       76.23      105.45     59.87 o 
  11  18   1        0.87        0.00     27.15 o 
 -11  19   1       22.34       41.35     21.01 o 
 -10  19   1       39.71       47.34     20.05 o 
  -9  19   1       20.61       23.29     16.22 o 
  -8  19   1      194.30      198.53     44.56 o 
  -7  19   1       30.90       46.85     16.65 o 
  -6  19   1      345.81      392.65     70.33 o 
  -5  19   1       13.98       20.36     14.64 o 
  -4  19   1       27.50       35.10     13.67 o 
  -3  19   1        0.10        0.00      8.70 o 
  -2  19   1     1075.37     1026.75    106.40 o 
  -1  19   1      446.89      415.61     24.64 o 
   0  19   1        3.29        1.45     10.05 o 
   1  19   1       67.50       52.43     13.03 o 
   2  19   1      622.49      567.48     29.24 o 
   3  19   1      678.03      666.94     55.43 o 
   4  19   1        4.47        3.65     14.82 o 
   5  19   1       12.68       21.21     14.19 o 
   6  19   1       90.95      130.89     26.53 o 
   7  19   1       16.55       20.99     17.71 o 
   8  19   1        6.61        0.00     19.03 o 
   9  19   1       21.80        0.00     19.32 o 
  10  19   1       72.11       34.40     23.12 o 
 -10  20   1       15.36       13.81     17.72 o 
  -9  20   1      119.82      169.19     27.75 o 
  -8  20   1        0.37       31.12     16.65 o 
  -7  20   1        2.89       28.54     16.74 o 
  -6  20   1        6.10        0.00     12.04 o 
  -5  20   1       89.79       78.52     17.10 o 
  -4  20   1        0.04        5.98     12.45 o 
  -3  20   1       38.50       64.65     13.30 o 
  -2  20   1       52.25       47.02     12.66 o 
  -1  20   1       75.62       74.91     15.19 o 
   0  20   1      109.17      164.03     22.91 o 
   1  20   1       18.10        8.43     11.22 o 
   2  20   1        4.39        0.00     11.15 o 
   3  20   1       14.92       23.81     12.46 o 
   4  20   1       37.37       36.36     13.87 o 
   5  20   1       33.78       19.41     15.08 o 
   6  20   1       96.15       65.27     23.08 o 
   7  20   1        1.86        0.00     18.29 o 
   8  20   1       12.33       14.54     21.74 o 
   9  20   1        2.06        0.00     18.76 o 
  -9  21   1        0.29        4.18     18.71 o 
  -8  21   1        2.96        0.00     15.24 o 
  -7  21   1       25.76       26.10     19.18 o 
  -6  21   1       33.07       35.17     17.21 o 
  -5  21   1      195.98      221.10     24.31 o 
  -4  21   1        0.11        0.00     12.54 o 
  -3  21   1       42.25       50.21     12.78 o 
  -2  21   1        7.56        0.59     10.95 o 
  -1  21   1      158.78      141.65     17.78 o 
   0  21   1       60.22       81.65     14.96 o 
   1  21   1        0.30       11.88     11.41 o 
   2  21   1        0.03        0.00     11.83 o 
   3  21   1      147.21      132.69     17.82 o 
   4  21   1       16.38       12.88     14.07 o 
   5  21   1        0.87       18.78     36.90 o 
   6  21   1       62.54      105.17     27.10 o 
   7  21   1       35.55       12.21     25.76 o 
   8  21   1      104.96       59.62     27.85 o 
  -7  22   1        0.02       14.34     18.19 o 
  -6  22   1       12.12       12.53     17.72 o 
  -5  22   1       27.90       39.11     15.15 o 
  -4  22   1       23.08        6.69     15.56 o 
  -3  22   1        3.37        0.00     13.91 o 
  -2  22   1       90.77       85.04     15.72 o 
  -1  22   1        2.38        9.89     12.06 o 
   0  22   1        6.94        5.65     11.54 o 
   1  22   1      113.49      115.41     17.49 o 
   2  22   1      107.80       83.05     16.86 o 
   3  22   1        3.68        0.00     12.58 o 
   4  22   1       33.89        4.31     14.04 o 
   5  22   1       57.62       66.67     29.24 o 
   6  22   1        1.13        0.00     20.23 o 
  -5  23   1       10.62       11.43     18.45 o 
  -4  23   1       36.91       22.28     15.91 o 
  -3  23   1        6.56        0.00     14.97 o 
  -2  23   1        1.35        0.00     26.63 o 
  -1  23   1        5.38        0.77     13.70 o 
   0  23   1        5.03        0.00     11.54 o 
   1  23   1        3.98       24.51     15.92 o 
   2  23   1       37.49       38.05     16.28 o 
   3  23   1      113.11      114.37     20.56 o 
   4  23   1      138.13      108.61     45.95 o 
 -19   0   2       12.65       29.24     22.28 o 
 -18   0   2       16.03       38.99     23.67 o 
 -17   0   2       75.90       44.56     23.67 o 
 -16   0   2       54.88       82.15     25.06 o 
 -15   0   2       22.13       34.81     22.28 o 
 -14   0   2        0.26        0.00     18.10 o 
 -13   0   2      367.00      357.91     40.39 o 
 -12   0   2       62.27       59.87     23.67 o 
 -11   0   2        1.17        6.67      9.01 o 
 -10   0   2       46.21       74.83     12.35 o 
  -9   0   2      537.01      533.58     45.27 o 
  -8   0   2     3967.66     4185.96    177.02 o 
  -7   0   2      135.82      167.03     13.05 o 
  -6   0   2     5018.67     5433.28    225.71 o 
  -5   0   2        0.16        4.46      3.84 o 
  -4   0   2       57.81       62.91      9.05 o 
  -3   0   2      776.71      693.53     32.75 o 
  -2   0   2     4372.69     3849.43    161.50 o 
  -1   0   2        6.62       48.73      9.75 o 
   0   0   2   158513.98   180228.06  10006.26 o 
   1   0   2     2499.43     2341.79    139.89 o 
   2   0   2    24721.27    23059.89   1290.91 o 
   3   0   2       57.76       71.87     14.62 o 
   4   0   2      234.06      223.50     18.20 o 
   5   0   2     1316.16     1273.02     62.60 o 
   6   0   2       77.32       87.01     13.92 o 
   7   0   2       80.23       86.76     13.26 o 
   8   0   2       24.38       33.39     10.44 o 
   9   0   2        1.66        0.00      6.09 o 
  10   0   2      452.63      464.77     87.74 o 
  11   0   2       75.74       68.37     15.39 o 
  12   0   2       65.21       55.08     14.38 o 
  13   0   2       16.34        4.30     11.14 o 
  14   0   2       14.66       35.18     16.01 o 
  15   0   2       30.36       38.46     14.33 o 
  16   0   2      206.58      160.13     32.03 o 
  17   0   2      137.19       93.29     26.46 o 
 -19   1   2       10.30       13.72     13.68 o 
 -18   1   2       18.93       58.48     39.68 o 
 -17   1   2       30.13       62.24     18.10 o 
 -16   1   2       37.31       29.81     15.66 o 
 -15   1   2      127.28      105.89     20.17 o 
 -14   1   2        0.73       12.48     14.25 o 
 -13   1   2       32.03        0.20     16.71 o 
 -12   1   2      123.19      111.78     16.83 o 
 -11   1   2      236.67      215.40     17.29 o 
 -10   1   2       15.88       18.02      6.36 o 
  -9   1   2      171.78      181.69     12.26 o 
  -8   1   2      190.97      182.40     10.40 o 
  -7   1   2      535.06      548.17     19.97 o 
  -6   1   2      571.08      615.57     21.51 o 
  -5   1   2      296.27      266.81     11.05 o 
  -4   1   2       81.55       71.04      4.84 o 
  -3   1   2     3770.99     3393.27    100.82 o 
  -2   1   2      229.45      198.75     10.85 o 
  -1   1   2     1950.91     1749.34     73.65 o 
   0   1   2     2277.72     1901.69     81.09 o 
   1   1   2     4359.25     4008.64    165.24 o 
   2   1   2    10232.25     9488.06    381.20 o 
   3   1   2     3298.40     3128.35     96.09 o 
   4   1   2     5156.71     4761.76    143.81 o 
   5   1   2       33.55       26.03      5.61 o 
   6   1   2       11.00        4.26      4.09 o 
   7   1   2      777.94      723.36     31.04 o 
   8   1   2       79.66       66.99      7.25 o 
   9   1   2      481.01      470.83     33.57 o 
  10   1   2       35.16       21.89      7.24 o 
  11   1   2      220.17      206.12     16.47 o 
  12   1   2      182.75      182.15     16.08 o 
  13   1   2       15.31       10.17      7.34 o 
  14   1   2       89.25       89.41     13.36 o 
  15   1   2       50.37       49.41     13.37 o 
  16   1   2        0.06        7.99      9.31 o 
  17   1   2        1.22       20.04     16.71 o 
 -19   2   2       14.11       43.76     17.40 o 
 -18   2   2        6.82       23.67     14.77 o 
 -17   2   2       18.62       18.71     34.11 o 
 -16   2   2        6.83        8.27     28.54 o 
 -15   2   2       31.79       39.68     16.74 o 
 -14   2   2        4.29        0.00     14.67 o 
 -13   2   2      110.25       97.85     12.44 o 
 -12   2   2       11.29       24.97     12.49 o 
 -11   2   2      136.60      126.96     13.62 o 
 -10   2   2        9.76       23.87      8.10 o 
  -9   2   2      337.23      355.69     16.26 o 
  -8   2   2        0.45        0.28      4.01 o 
  -7   2   2     1446.22     1546.47     48.75 o 
  -6   2   2      567.75      545.77     19.46 o 
  -5   2   2        0.48        4.38      4.22 o 
  -4   2   2    10513.94     9962.94    338.49 o 
  -3   2   2       38.99       61.48      4.82 o 
  -2   2   2     1293.72     1149.93     36.84 o 
  -1   2   2       18.08       20.50      5.57 o 
   0   2   2        5.05        3.48      3.58 o 
   1   2   2     2656.38     2510.89    106.32 o 
   2   2   2     6994.75     6489.93    263.68 o 
   3   2   2        0.68       10.72      6.03 o 
   4   2   2    17506.78    16597.02    574.57 o 
   5   2   2      932.32      972.43     33.55 o 
   6   2   2     2104.63     1988.36     58.96 o 
   7   2   2     1637.50     1497.81     46.61 o 
   8   2   2       57.08       35.30      6.82 o 
   9   2   2     1007.56     1018.44     61.34 o 
  10   2   2      481.82      484.69     24.75 o 
  11   2   2        6.16        1.02      6.43 o 
  12   2   2       18.96       23.48      7.88 o 
  13   2   2       14.74        5.33      6.50 o 
  14   2   2        4.56        9.98      7.66 o 
  15   2   2       36.21       33.60     11.72 o 
  16   2   2       22.23       19.65     10.10 o 
  17   2   2       10.66        3.04     12.53 o 
 -18   3   2      164.51      197.70     25.09 o 
 -17   3   2       47.36       77.89     18.63 o 
 -16   3   2      185.24      176.10     23.12 o 
 -15   3   2       24.73        0.00     14.67 o 
 -14   3   2        1.20        5.33     14.05 o 
 -13   3   2        2.13        0.00      6.44 o 
 -12   3   2      848.55      884.73     33.78 o 
 -11   3   2        9.73       14.30      9.61 o 
 -10   3   2       14.88        7.45      5.64 o 
  -9   3   2      305.72      318.99     20.70 o 
  -8   3   2        0.22        0.00      4.22 o 
  -7   3   2     2552.74     2563.17     92.04 o 
  -6   3   2     1800.75     1859.02     68.10 o 
  -5   3   2      516.18      595.29     25.41 o 
  -4   3   2     2390.36     2320.42     84.94 o 
  -3   3   2        2.92        2.32      3.62 o 
  -2   3   2      158.45      157.91      8.36 o 
  -1   3   2       48.32       54.02      7.16 o 
   0   3   2        8.62       50.39      7.69 o 
   1   3   2        7.75        9.11      5.35 o 
   2   3   2       64.01       60.04      7.74 o 
   3   3   2      114.65      109.35      7.77 o 
   4   3   2     1228.98     1152.79     35.62 o 
   5   3   2        2.24        2.62      3.82 o 
   6   3   2     2994.71     2824.53     78.97 o 
   7   3   2     1389.08     1384.22     42.88 o 
   8   3   2      647.24      624.03     32.04 o 
   9   3   2       17.53       17.10      5.86 o 
  10   3   2       43.94       31.48     15.03 o 
  11   3   2       15.79        2.34      6.31 o 
  12   3   2       27.96       26.10      8.71 o 
  13   3   2       59.79       35.68      9.45 o 
  14   3   2        1.19        7.10      8.67 o 
  15   3   2      101.04       80.59     14.90 o 
  16   3   2        1.32        5.50      8.22 o 
  17   3   2        0.76        0.00     10.02 o 
 -18   4   2        0.07       28.96     14.67 o 
 -17   4   2       15.66       29.15     32.02 o 
 -16   4   2        5.85        0.00     13.78 o 
 -15   4   2        0.16       24.30     30.63 o 
 -14   4   2        3.34        1.44     18.80 o 
 -13   4   2       16.52        4.85      6.70 o 
 -12   4   2        5.49       16.31      7.19 o 
 -11   4   2     2333.67     2303.89     74.04 o 
 -10   4   2       12.32        0.00      7.63 o 
  -9   4   2      333.23      325.35     15.28 o 
  -8   4   2        5.72        1.49      4.15 o 
  -7   4   2        6.75        9.75      9.19 o 
  -6   4   2        5.16        4.27      4.44 o 
  -5   4   2       15.83       19.72      6.29 o 
  -4   4   2      203.26      181.94     14.98 o 
  -3   4   2      568.25      497.57     18.13 o 
  -2   4   2        7.96        5.38      2.75 o 
  -1   4   2       36.09       61.78      8.70 o 
   0   4   2     1532.71     1373.20     61.67 o 
   1   4   2       41.75       28.60      6.13 o 
   2   4   2     1610.59     1489.33     55.30 o 
   3   4   2       22.71       10.18      6.59 o 
   4   4   2       10.59       11.84      4.38 o 
   5   4   2      652.91      594.84     21.76 o 
   6   4   2      729.20      708.22     25.22 o 
   7   4   2       13.02        5.62      6.26 o 
   8   4   2     3059.09     2859.22     81.27 o 
   9   4   2      180.51      182.70     14.57 o 
  10   4   2        8.74        5.97      5.88 o 
  11   4   2       94.74       84.57     11.52 o 
  12   4   2        0.28        5.37      6.89 o 
  13   4   2      268.56      256.40     19.92 o 
  14   4   2       76.45       48.48     11.86 o 
  15   4   2        6.45        3.86      9.24 o 
  16   4   2        2.37        0.00      7.51 o 
 -18   5   2       25.11       65.44     18.71 o 
 -17   5   2        1.15       11.09     14.05 o 
 -16   5   2      189.28      273.16     27.06 o 
 -15   5   2      186.12      213.22     34.81 o 
 -14   5   2      555.52      556.47     38.82 o 
 -13   5   2      119.02      110.83     11.79 o 
 -12   5   2      401.18      389.30     20.06 o 
 -11   5   2       20.85       19.90      7.60 o 
 -10   5   2       18.34       13.83      8.07 o 
  -9   5   2       63.18       81.91     14.37 o 
  -8   5   2     4200.72     4337.94    152.34 o 
  -7   5   2      501.74      576.51     26.26 o 
  -6   5   2      110.28      117.66     11.98 o 
  -5   5   2       24.18       10.81      7.03 o 
  -4   5   2       94.80      125.10      7.29 o 
  -3   5   2      807.01      729.70     24.98 o 
  -2   5   2       13.25       17.63      3.88 o 
  -1   5   2      967.21      924.26     36.15 o 
   0   5   2      447.70      437.55     20.57 o 
   1   5   2      557.74      489.73     38.60 o 
   2   5   2      160.99      126.89     10.79 o 
   3   5   2     1632.87     1530.65     50.03 o 
   4   5   2        0.52        2.71      3.37 o 
   5   5   2       40.38       43.87      7.45 o 
   6   5   2      101.45      102.24      9.21 o 
   7   5   2      507.59      466.93     22.40 o 
   8   5   2     2693.81     2583.78     74.66 o 
   9   5   2      752.62      693.31     34.59 o 
  10   5   2      539.65      485.78     25.51 o 
  11   5   2      964.81      913.27     49.67 o 
  12   5   2        1.01        0.00      6.26 o 
  13   5   2       37.69       28.92      9.29 o 
  14   5   2        7.33        2.03      8.30 o 
  15   5   2        5.01        4.71      8.34 o 
  16   5   2       35.39       24.92     11.22 o 
 -18   6   2       47.47       83.64     17.72 o 
 -17   6   2       39.50       82.92     18.19 o 
 -16   6   2        0.39       10.08     14.25 o 
 -15   6   2      204.29      236.96     25.54 o 
 -14   6   2       10.38       33.46      9.22 o 
 -13   6   2      319.35      330.51     18.93 o 
 -12   6   2      332.20      349.34     19.35 o 
 -11   6   2      146.23      156.13     12.72 o 
 -10   6   2      884.10      968.44     45.79 o 
  -9   6   2      485.62      494.27     21.54 o 
  -8   6   2      102.29      111.23      6.85 o 
  -7   6   2        0.60        0.00      4.02 o 
  -6   6   2     1345.76     1416.53     40.21 o 
  -5   6   2        0.20        0.00      2.15 o 
  -4   6   2     1407.88     1328.81     37.69 o 
  -3   6   2      256.10      252.20      9.93 o 
  -2   6   2        1.21        0.00      2.16 o 
  -1   6   2       21.12       26.94      4.01 o 
   0   6   2      207.71      194.35     11.58 o 
   1   6   2       33.38       26.36      4.38 o 
   2   6   2      535.58      553.68     21.40 o 
   3   6   2      212.04      242.46     11.62 o 
   4   6   2      157.92      174.27     11.08 o 
   5   6   2        2.61        0.00      6.67 o 
   6   6   2       42.83       37.24      6.68 o 
   7   6   2     4663.96     4507.95    124.82 o 
   8   6   2       18.44       25.96      6.39 o 
   9   6   2      199.68      192.74     13.09 o 
  10   6   2        3.93        2.10      5.99 o 
  11   6   2       93.98       93.86     13.87 o 
  12   6   2      421.02      389.35     35.38 o 
  13   6   2      144.09      124.54     29.72 o 
  14   6   2       25.87       24.98      9.92 o 
  15   6   2       10.73        7.32      9.34 o 
  16   6   2       26.37       35.78     12.51 o 
 -18   7   2       14.38       27.15     16.01 o 
 -17   7   2      114.16       98.32     19.18 o 
 -16   7   2        0.83       15.87     14.67 o 
 -15   7   2       13.47        3.53     11.77 o 
 -14   7   2       16.47       19.47      8.58 o 
 -13   7   2       40.13       29.22      8.49 o 
 -12   7   2        7.38        7.38      7.12 o 
 -11   7   2       47.05       60.68     13.47 o 
 -10   7   2      169.10      173.49     12.87 o 
  -9   7   2       62.49       65.22      8.48 o 
  -8   7   2        5.92        6.86      3.06 o 
  -7   7   2     6352.82     6900.53    181.23 o 
  -6   7   2       65.55       74.38      5.75 o 
  -5   7   2       70.24       62.49      5.69 o 
  -4   7   2        1.01        1.96      4.40 o 
  -3   7   2       23.02       27.02      3.84 o 
  -2   7   2        4.27        5.00      2.88 o 
  -1   7   2     3846.30     3813.92    102.59 o 
   0   7   2        0.88        4.05      4.82 o 
   1   7   2      214.06      233.76     11.96 o 
   2   7   2      926.05      946.36     45.67 o 
   3   7   2      323.97      297.14     22.10 o 
   4   7   2      162.37      153.47      7.99 o 
   5   7   2      232.53      227.94     15.81 o 
   6   7   2      397.97      384.02     17.23 o 
   7   7   2     1123.81     1114.41     41.14 o 
   8   7   2        0.04        1.91      5.09 o 
   9   7   2       81.09       92.45     12.76 o 
  10   7   2      318.33      279.31     21.91 o 
  11   7   2      103.02       89.10     12.48 o 
  12   7   2       53.58       44.79     12.06 o 
  13   7   2      146.58      167.02     19.31 o 
  14   7   2      193.80      207.42     33.79 o 
  15   7   2      376.04      325.12     28.15 o 
  16   7   2        4.92       22.95     11.43 o 
 -18   8   2       29.64       85.76     20.19 o 
 -17   8   2        6.36       32.98     14.25 o 
 -16   8   2      615.13      654.89     42.83 o 
 -15   8   2        1.66       27.12     12.58 o 
 -14   8   2      246.51      258.59     19.30 o 
 -13   8   2      697.76      729.86     30.92 o 
 -12   8   2      427.87      435.78     21.77 o 
 -11   8   2      159.91      157.23     12.93 o 
 -10   8   2      488.06      506.54     22.84 o 
  -9   8   2      236.65      239.91     14.40 o 
  -8   8   2      104.57      108.25     10.25 o 
  -7   8   2      451.33      466.70     19.21 o 
  -6   8   2     1805.04     2000.73     55.47 o 
  -5   8   2       72.98       96.99      8.45 o 
  -4   8   2      174.73      168.00      8.82 o 
  -3   8   2     2690.78     2721.68     74.35 o 
  -2   8   2       15.39       15.50      3.95 o 
  -1   8   2       10.54       11.19      4.73 o 
   0   8   2     1329.42     1342.21     50.09 o 
   1   8   2       85.60       95.80      8.03 o 
   2   8   2     2389.33     2582.81     80.16 o 
   3   8   2      199.53      194.22     16.93 o 
   4   8   2      748.79      776.63     25.63 o 
   5   8   2        2.06        0.00      6.03 o 
   6   8   2       62.01       59.34     10.81 o 
   7   8   2      281.59      298.48     15.82 o 
   8   8   2       53.78       42.14      7.57 o 
   9   8   2      296.13      303.83     17.27 o 
  10   8   2        2.00        0.00      5.48 o 
  11   8   2      427.34      418.07     49.65 o 
  12   8   2        2.13        1.63      8.10 o 
  13   8   2        7.18        3.28      8.97 o 
  14   8   2        2.71        8.58     16.68 o 
  15   8   2      111.59      116.28     18.58 o 
  16   8   2       34.42       33.69     13.52 o 
 -17   9   2       14.51       53.90     15.24 o 
 -16   9   2       91.53      128.64     20.17 o 
 -15   9   2       58.08       55.10     14.67 o 
 -14   9   2        1.25        0.64      8.09 o 
 -13   9   2       14.84       28.52      8.74 o 
 -12   9   2      170.34      201.06     25.12 o 
 -11   9   2      627.66      708.66     29.22 o 
 -10   9   2        7.60        8.93      6.69 o 
  -9   9   2      493.14      478.08     21.23 o 
  -8   9   2       13.81        6.58      5.81 o 
  -7   9   2      105.51      112.90      7.68 o 
  -6   9   2       93.17       90.79      6.66 o 
  -5   9   2      190.27      206.50      9.86 o 
  -4   9   2       55.45       62.62      5.87 o 
  -3   9   2      958.34     1080.79     32.35 o 
  -2   9   2      985.43     1038.48     47.45 o 
  -1   9   2      324.37      345.61     14.32 o 
   0   9   2      695.04      697.57     26.51 o 
   1   9   2      628.10      670.50     25.99 o 
   2   9   2       25.04       20.53     10.95 o 
   3   9   2     3458.65     3767.78    114.46 o 
   4   9   2       29.31       35.89      7.21 o 
   5   9   2      602.66      570.11     24.48 o 
   6   9   2      321.52      302.53     15.82 o 
   7   9   2        0.01        2.42      4.80 o 
   8   9   2       48.70       40.21      7.85 o 
   9   9   2        9.71       19.70      7.11 o 
  10   9   2      134.74      160.44     13.69 o 
  11   9   2       41.27       44.12      9.64 o 
  12   9   2        1.18        4.38      7.84 o 
  13   9   2       15.25       13.79      9.33 o 
  14   9   2      138.40      142.90     23.51 o 
  15   9   2        4.39        0.00      8.74 o 
 -17  10   2        3.58       50.01     18.10 o 
 -16  10   2      175.84      208.97     28.58 o 
 -15  10   2       18.80       22.50     13.67 o 
 -14  10   2      636.59      699.08     31.05 o 
 -13  10   2      384.76      447.27     27.47 o 
 -12  10   2      410.17      440.59     22.36 o 
 -11  10   2      850.20      928.44     35.86 o 
 -10  10   2      136.96      144.40     11.94 o 
  -9  10   2      200.02      188.43     13.15 o 
  -8  10   2       81.84       95.62      9.48 o 
  -7  10   2      400.05      435.12     16.39 o 
  -6  10   2      193.38      230.77     17.92 o 
  -5  10   2       24.77       26.97      4.77 o 
  -4  10   2      197.24      218.38     10.17 o 
  -3  10   2      493.32      540.45     19.39 o 
  -2  10   2     3912.33     3877.68    105.23 o 
  -1  10   2      708.04      741.34     24.88 o 
   0  10   2      248.07      231.83     12.13 o 
   1  10   2      332.32      331.37     26.30 o 
   2  10   2      139.63      142.23     10.92 o 
   3  10   2      133.60      154.93     11.36 o 
   4  10   2       74.92       77.46      7.51 o 
   5  10   2       38.18       37.38      6.55 o 
   6  10   2        5.95        3.45      6.06 o 
   7  10   2        6.83        6.89      5.42 o 
   8  10   2        8.77       16.03      6.64 o 
   9  10   2       52.96       34.84      9.33 o 
  10  10   2        5.37        1.32      8.49 o 
  11  10   2        0.17        2.29      7.60 o 
  12  10   2       39.59       38.38     14.58 o 
  13  10   2       92.95      102.82     16.49 o 
  14  10   2        6.49        3.53     10.19 o 
  15  10   2      115.03       79.37     16.54 o 
 -17  11   2        1.69       54.94     22.28 o 
 -16  11   2        8.97       48.17     14.24 o 
 -15  11   2       68.76       98.45     18.89 o 
 -14  11   2       35.58       43.82     10.27 o 
 -13  11   2       13.27        8.30      8.20 o 
 -12  11   2       19.54       15.95      9.24 o 
 -11  11   2       34.58       41.09      8.75 o 
 -10  11   2        8.28        0.00     10.07 o 
  -9  11   2      146.53      186.84     13.21 o 
  -8  11   2       15.58       23.85      7.18 o 
  -7  11   2       57.46       44.00      7.16 o 
  -6  11   2       72.02       73.87      6.97 o 
  -5  11   2        1.34        0.29      4.21 o 
  -4  11   2      145.08      155.84      8.53 o 
  -3  11   2      305.75      316.06     14.12 o 
  -2  11   2       13.95        7.94      3.81 o 
  -1  11   2     4373.88     4577.63    123.25 o 
   0  11   2        3.64        2.10      4.53 o 
   1  11   2     2327.37     2368.72     75.24 o 
   2  11   2     1377.26     1477.08     50.34 o 
   3  11   2        0.45        0.00      4.86 o 
   4  11   2        0.10        0.00      3.95 o 
   5  11   2      122.48      123.36     17.77 o 
   6  11   2       89.71      110.67     15.07 o 
   7  11   2       57.19       65.04     13.47 o 
   8  11   2       22.67       20.82      7.14 o 
   9  11   2        2.49        0.00      6.45 o 
  10  11   2        0.45        0.00      6.40 o 
  11  11   2       19.85       14.37     11.25 o 
  12  11   2       11.30       21.61     10.19 o 
  13  11   2       79.74       67.91     15.35 o 
  14  11   2       16.29        7.43     10.90 o 
  15  11   2      185.95      174.73     31.02 o 
 -16  12   2        0.01       33.07     15.76 o 
 -15  12   2      119.02      134.28     16.69 o 
 -14  12   2       14.13       11.98     10.48 o 
 -13  12   2      304.94      357.93     39.71 o 
 -12  12   2      366.19      433.42     26.57 o 
 -11  12   2       42.97       24.26     14.63 o 
 -10  12   2     1053.62     1096.50     47.11 o 
  -9  12   2        6.78        0.00      8.78 o 
  -8  12   2      114.24      143.45     13.37 o 
  -7  12   2      136.49      168.57     14.19 o 
  -6  12   2      119.63      127.58      9.89 o 
  -5  12   2       58.01       54.75      6.85 o 
  -4  12   2       93.42      103.86      8.93 o 
  -3  12   2       98.50      108.02      8.38 o 
  -2  12   2       54.07       67.96      6.87 o 
  -1  12   2       14.41       11.36      4.67 o 
   0  12   2       70.99       77.68      9.36 o 
   1  12   2     1242.24     1238.28     43.88 o 
   2  12   2      296.47      316.40     25.45 o 
   3  12   2      253.13      274.27     16.24 o 
   4  12   2       27.05       15.76     12.46 o 
   5  12   2      414.03      374.47     23.73 o 
   6  12   2      189.19      175.84     16.28 o 
   7  12   2       91.10       92.65     11.84 o 
   8  12   2        0.92        0.51      6.73 o 
   9  12   2        1.14       12.84     15.63 o 
  10  12   2       46.70       34.96     10.20 o 
  11  12   2       59.29       56.75     17.89 o 
  12  12   2       11.26        7.52     13.59 o 
  13  12   2       82.01       66.32     14.02 o 
  14  12   2        0.00       15.43     10.92 o 
 -16  13   2       14.76       54.03     34.81 o 
 -15  13   2       15.89       39.33     19.44 o 
 -14  13   2        1.80       17.03     11.56 o 
 -13  13   2       22.58       35.50     11.91 o 
 -12  13   2       31.80       30.30     14.03 o 
 -11  13   2       22.24       49.47     16.91 o 
 -10  13   2       56.74       49.69     11.26 o 
  -9  13   2      265.50      266.76     20.21 o 
  -8  13   2      385.55      432.25     24.31 o 
  -7  13   2       73.99       47.90     11.29 o 
  -6  13   2       29.61       12.92      6.04 o 
  -5  13   2      212.16      209.62     24.79 o 
  -4  13   2       95.54       86.44     11.25 o 
  -3  13   2      611.90      602.51     25.40 o 
  -2  13   2       10.39        8.07      5.34 o 
  -1  13   2      120.02      134.88     11.34 o 
   0  13   2       47.45       67.77     15.48 o 
   1  13   2      120.59      129.89     11.49 o 
   2  13   2      521.99      541.63     24.76 o 
   3  13   2      588.67      579.25     26.05 o 
   4  13   2       23.07       31.71      9.35 o 
   5  13   2      381.49      327.13     25.06 o 
   6  13   2       12.67        5.48     12.08 o 
   7  13   2        0.12        0.00     11.72 o 
   8  13   2       11.80        0.00     13.08 o 
   9  13   2       30.63       28.25     14.51 o 
  10  13   2       25.64       12.53     17.72 o 
  11  13   2       16.51        0.00     16.22 o 
  12  13   2       11.06        0.00     27.85 o 
  13  13   2        3.89       23.67     26.45 o 
  14  13   2       25.64        5.57     27.85 o 
 -15  14   2        1.38        0.00     13.23 o 
 -14  14   2        1.51        0.00     13.07 o 
 -13  14   2       20.10       35.92     14.81 o 
 -12  14   2        9.62        8.80     10.92 o 
 -11  14   2       81.13       72.62     16.22 o 
 -10  14   2       19.11       22.44     12.04 o 
  -9  14   2      123.14      113.86     17.26 o 
  -8  14   2      685.05      755.03     45.51 o 
  -7  14   2      107.95       98.80     15.39 o 
  -6  14   2       67.99       69.57     12.69 o 
  -5  14   2       15.67       14.87      6.93 o 
  -4  14   2      353.67      343.90     18.84 o 
  -3  14   2      454.40      436.76     21.48 o 
  -2  14   2      473.09      472.43     22.45 o 
  -1  14   2       11.44        1.78      5.95 o 
   0  14   2      527.13      547.53     25.06 o 
   1  14   2        0.22        1.91      6.17 o 
   2  14   2       55.00       33.61     10.85 o 
   3  14   2      456.33      501.51     24.37 o 
   4  14   2       77.66       63.79     11.39 o 
   5  14   2       94.51      100.79     16.54 o 
   6  14   2       15.68       36.80     14.63 o 
   7  14   2      105.30      106.76     19.26 o 
   8  14   2      133.34      127.60     20.56 o 
   9  14   2       62.36       54.07     20.40 o 
  10  14   2        1.08        0.00     15.69 o 
  11  14   2       22.64       16.22     19.40 o 
  12  14   2       95.78      121.18     36.90 o 
  13  14   2        7.59        0.00     26.45 o 
 -14  15   2        0.25       12.18     14.94 o 
 -13  15   2        1.03        4.38     12.00 o 
 -12  15   2        5.75       12.88     12.86 o 
 -11  15   2       26.36       32.25     14.67 o 
 -10  15   2       49.58       49.50     14.05 o 
  -9  15   2     1082.62     1049.74     67.57 o 
  -8  15   2        0.75        6.38     15.32 o 
  -7  15   2        1.23        0.00      8.33 o 
  -6  15   2       27.70       35.86     17.40 o 
  -5  15   2       13.80       28.49      7.84 o 
  -4  15   2       54.12       44.51      8.59 o 
  -3  15   2      130.50      119.82     11.80 o 
  -2  15   2      422.38      455.74     22.80 o 
  -1  15   2        3.32        0.00      6.23 o 
   0  15   2       48.75       43.59     13.19 o 
   1  15   2     1834.49     1825.66     80.07 o 
   2  15   2      277.59      319.57     19.48 o 
   3  15   2      279.84      265.34     18.10 o 
   4  15   2      391.74      427.93     24.09 o 
   5  15   2       81.48      112.01     17.99 o 
   6  15   2       66.13       83.02     23.18 o 
   7  15   2       19.52       27.92     15.51 o 
   8  15   2       54.88       38.80     25.64 o 
   9  15   2      161.39      131.93     32.03 o 
  10  15   2       40.24       17.37     19.04 o 
  11  15   2       24.32        1.19     20.05 o 
  12  15   2        8.67       17.57     25.76 o 
  13  15   2        3.46        8.35     27.85 o 
 -14  16   2       14.14       18.61     16.84 o 
 -13  16   2        1.73        0.00     12.86 o 
 -12  16   2       26.01       16.71     13.90 o 
 -11  16   2        4.34       12.96     13.65 o 
 -10  16   2        2.19        1.11     11.59 o 
  -9  16   2       47.73       50.04     14.67 o 
  -8  16   2      641.95      698.75     45.16 o 
  -7  16   2       47.88       39.92     12.62 o 
  -6  16   2        2.48       10.70      9.01 o 
  -5  16   2       38.56       30.57     11.04 o 
  -4  16   2      119.65      131.36     13.11 o 
  -3  16   2      405.82      420.00     22.43 o 
  -2  16   2       78.27       94.10     11.74 o 
  -1  16   2      265.24      304.08     23.77 o 
   0  16   2       34.91       19.05      8.50 o 
   1  16   2      214.01      226.96     16.83 o 
   2  16   2      281.85      289.37     19.16 o 
   3  16   2      131.26      138.19     17.69 o 
   4  16   2      248.18      252.96     19.35 o 
   5  16   2       13.83        0.00     11.91 o 
   6  16   2       16.12       16.80     13.16 o 
   7  16   2      543.28      528.73     35.61 o 
   8  16   2        5.09        2.25     17.71 o 
   9  16   2        9.86       13.42     18.73 o 
  10  16   2       21.44        1.94     18.76 o 
  11  16   2       24.01        0.90     19.57 o 
  12  16   2       47.07       50.96     25.09 o 
 -13  17   2       19.93        1.62     13.25 o 
 -12  17   2        0.33        0.00     29.24 o 
 -11  17   2       13.22       28.58     15.97 o 
 -10  17   2      130.73      121.58     22.98 o 
  -9  17   2      145.96      123.21     36.20 o 
  -8  17   2       29.89       48.65     15.32 o 
  -7  17   2      132.13       93.40     22.28 o 
  -6  17   2        0.61       15.62     10.54 o 
  -5  17   2     2539.07     2532.59    118.19 o 
  -4  17   2       68.90       72.71     15.48 o 
  -3  17   2      551.62      581.73     38.93 o 
  -2  17   2        0.07        6.59      8.13 o 
  -1  17   2      328.34      320.61     20.19 o 
   0  17   2      238.92      253.57     18.03 o 
   1  17   2        4.93        2.67      8.08 o 
   2  17   2       15.34        6.26      8.95 o 
   3  17   2        1.76        0.00     10.09 o 
   4  17   2        6.92        0.00     10.28 o 
   5  17   2      249.75      245.38     31.58 o 
   6  17   2      170.22      201.98     24.04 o 
   7  17   2      134.03      101.24     20.07 o 
   8  17   2      229.60      180.17     30.48 o 
   9  17   2       10.59       23.13     19.74 o 
  10  17   2       34.06       69.30     50.13 o 
  11  17   2        4.69        7.32     21.08 o 
 -12  18   2       15.30        0.00     15.18 o 
 -11  18   2        1.25        0.00     13.37 o 
 -10  18   2       49.49       23.16     17.40 o 
  -9  18   2        0.03        0.00     11.04 o 
  -8  18   2       15.60        3.34     11.59 o 
  -7  18   2       18.68        7.89     11.33 o 
  -6  18   2       40.89       98.46     18.29 o 
  -5  18   2      222.04      265.52     26.43 o 
  -4  18   2      544.73      537.40     45.02 o 
  -3  18   2      357.03      391.56     30.75 o 
  -2  18   2      258.99      256.02     18.71 o 
  -1  18   2        0.06        0.00      7.46 o 
   0  18   2      423.61      474.45     25.89 o 
   1  18   2       89.33       89.49     13.36 o 
   2  18   2      114.33      119.07     14.96 o 
   3  18   2       77.78       65.08     13.57 o 
   4  18   2        9.10        8.47     13.24 o 
   5  18   2        1.11        0.00     11.52 o 
   6  18   2        1.16        0.00     14.09 o 
   7  18   2       67.33       31.19     20.85 o 
   8  18   2        0.01       12.75     20.19 o 
   9  18   2        2.21        0.00     26.45 o 
  10  18   2        0.44        0.00     20.61 o 
 -11  19   2        3.86        0.00     14.13 o 
 -10  19   2        2.97       11.41     14.13 o 
  -9  19   2       12.28       16.34     14.67 o 
  -8  19   2       20.85       12.02     20.19 o 
  -7  19   2       72.59       56.78     15.66 o 
  -6  19   2       35.52       41.95     15.05 o 
  -5  19   2      232.19      262.54     26.74 o 
  -4  19   2       43.90       41.38     13.44 o 
  -3  19   2      621.76      544.59     32.55 o 
  -2  19   2      600.23      619.96     35.18 o 
  -1  19   2      462.03      468.80     50.35 o 
   0  19   2       26.85       23.49     10.50 o 
   1  19   2       53.77       18.88     15.88 o 
   2  19   2      502.26      460.02     41.92 o 
   3  19   2       30.74       33.66     12.68 o 
   4  19   2      214.65      232.56     24.64 o 
   5  19   2       71.91       85.38     41.78 o 
   6  19   2        9.52        8.34     13.97 o 
   7  19   2        6.45        0.00     18.80 o 
   8  19   2       10.40        0.00     20.42 o 
   9  19   2        3.07        2.51     20.85 o 
 -10  20   2      176.54      184.34     68.23 o 
  -9  20   2        0.14        2.09     24.37 o 
  -8  20   2        1.63        2.50     13.65 o 
  -7  20   2       39.20       54.46     17.40 o 
  -6  20   2        4.81       14.48     14.38 o 
  -5  20   2        5.46       21.04     13.05 o 
  -4  20   2        0.32        8.70     14.69 o 
  -3  20   2       67.46       57.87     14.76 o 
  -2  20   2      114.19       96.74     14.52 o 
  -1  20   2        6.77       16.01     10.19 o 
   0  20   2        2.44        1.25     11.01 o 
   1  20   2      482.42      415.74     29.06 o 
   2  20   2       24.46        9.10     11.61 o 
   3  20   2       67.56       69.70     15.36 o 
   4  20   2       82.06       77.97     18.12 o 
   5  20   2        0.61        8.02     13.81 o 
   6  20   2       76.43       52.20     22.38 o 
   7  20   2        2.10        0.93     17.43 o 
   8  20   2       15.41        2.96     21.49 o 
  -9  21   2       15.46        0.00     22.28 o 
  -8  21   2       35.42       31.36     18.02 o 
  -7  21   2       37.05       50.40     19.40 o 
  -6  21   2      317.08      322.56     32.32 o 
  -5  21   2       39.61       81.26     22.97 o 
  -4  21   2       67.29       69.22     15.97 o 
  -3  21   2       68.34       54.38     14.90 o 
  -2  21   2        0.08        6.06     10.31 o 
  -1  21   2        7.67        6.43      9.99 o 
   0  21   2       37.35       33.07     12.27 o 
   1  21   2       59.02       73.71     28.14 o 
   2  21   2       12.87       31.95     12.96 o 
   3  21   2       78.35       94.76     16.27 o 
   4  21   2       31.54       41.24     16.16 o 
   5  21   2        0.22       17.26     15.31 o 
   6  21   2       54.06       37.92     23.95 o 
   7  21   2      100.45      104.83     26.73 o 
  -7  22   2       20.68       42.28     18.63 o 
  -6  22   2       18.86       17.53     16.71 o 
  -5  22   2        3.30        9.05     14.77 o 
  -4  22   2        4.58        6.84     13.30 o 
  -3  22   2       78.76       36.66     14.84 o 
  -2  22   2        3.05        2.78     15.10 o 
  -1  22   2        0.82        0.00     10.53 o 
   0  22   2        1.50        0.00     10.94 o 
   1  22   2       85.60       84.73     19.70 o 
   2  22   2        7.04        8.94     13.46 o 
   3  22   2        6.30       10.54     13.79 o 
   4  22   2        1.69        9.98     13.81 o 
   5  22   2       19.72        0.00     21.58 o 
  -5  23   2        0.00       11.83     15.66 o 
  -4  23   2        1.91        0.00     15.05 o 
  -3  23   2       12.13        3.13     14.04 o 
  -2  23   2        0.72        0.00     14.07 o 
  -1  23   2        6.49        2.54     13.32 o 
   0  23   2        0.23        0.00     12.27 o 
   1  23   2        0.54        0.00     11.57 o 
   2  23   2       29.21       16.82     13.77 o 
   3  23   2       12.59       17.90     16.36 o 
 -19   1   3        5.08       26.45     18.71 o 
 -18   1   3       49.31       27.85     17.72 o 
 -17   1   3       15.78        0.00     17.72 o 
 -16   1   3       68.69       99.32     22.65 o 
 -15   1   3       26.60       37.32     20.17 o 
 -14   1   3       66.26       43.16     18.71 o 
 -13   1   3       43.37       35.49     32.72 o 
 -12   1   3      484.23      450.32     36.21 o 
 -11   1   3       74.31       96.27     12.63 o 
 -10   1   3     1993.85     2113.34     66.99 o 
  -9   1   3        1.08        4.36      4.81 o 
  -8   1   3       62.57       81.68      7.44 o 
  -7   1   3       19.96       19.10      4.01 o 
  -6   1   3      322.00      342.04     25.33 o 
  -5   1   3       28.17       39.09      5.05 o 
  -4   1   3      801.60      688.78     24.67 o 
  -3   1   3       11.26       14.27      4.01 o 
  -2   1   3      910.35      847.07     30.37 o 
  -1   1   3      601.74      514.04     50.87 o 
   0   1   3      264.62      262.47     19.19 o 
   1   1   3     8505.14     8148.35    330.49 o 
   2   1   3     2053.32     2143.49    109.57 o 
   3   1   3      747.33      699.80     39.41 o 
   4   1   3     1732.97     1537.86     72.27 o 
   5   1   3       20.19        8.85      5.63 o 
   6   1   3       36.87       59.77     10.25 o 
   7   1   3       82.52       78.77     10.26 o 
   8   1   3       74.42       78.21     15.74 o 
   9   1   3        1.11        0.00      5.23 o 
  10   1   3        0.82        2.75      6.15 o 
  11   1   3       18.92       10.35      7.37 o 
  12   1   3      113.34       84.56     16.28 o 
  13   1   3        1.40        0.00      7.31 o 
  14   1   3       33.77       17.25      8.73 o 
  15   1   3        0.07        0.86      8.95 o 
  16   1   3        7.01       11.14     10.95 o 
 -19   2   3        4.08       11.33     18.80 o 
 -18   2   3       15.48       38.99     20.68 o 
 -17   2   3      147.28      131.01     29.24 o 
 -16   2   3       48.62       42.15     19.62 o 
 -15   2   3        3.94       13.40     18.19 o 
 -14   2   3      462.70      410.93     33.44 o 
 -13   2   3       23.74       13.68     16.65 o 
 -12   2   3       57.70       51.59     12.13 o 
 -11   2   3        5.87        0.00     10.58 o 
 -10   2   3      112.46      133.32     13.30 o 
  -9   2   3      804.95      861.66     30.39 o 
  -8   2   3      837.47      831.02     28.79 o 
  -7   2   3       58.56       66.22      5.41 o 
  -6   2   3       58.68       59.33      5.24 o 
  -5   2   3     4778.82     4466.69    133.09 o 
  -4   2   3       16.94       11.57      4.82 o 
  -3   2   3    11552.65    10928.65    319.33 o 
  -2   2   3       30.00       28.24      5.22 o 
  -1   2   3     1052.16      971.68     46.31 o 
   0   2   3     1604.72     1483.69     68.06 o 
   1   2   3      429.49      391.78     25.56 o 
   2   2   3     3049.93     2821.08    100.57 o 
   3   2   3     1775.41     1808.00     68.72 o 
   4   2   3       38.71       29.58      7.48 o 
   5   2   3     3124.09     2997.53     95.96 o 
   6   2   3      289.68      280.11     17.97 o 
   7   2   3      167.91      162.80     13.02 o 
   8   2   3        6.44        8.42      5.85 o 
   9   2   3        1.08        4.79      5.98 o 
  10   2   3      250.73      244.68     20.62 o 
  11   2   3      101.43      112.22     13.60 o 
  12   2   3       30.29       57.56     12.66 o 
  13   2   3      130.14      130.37     16.16 o 
  14   2   3       26.29       15.02      9.28 o 
  15   2   3        1.30        2.75      9.60 o 
  16   2   3        0.52        2.84     11.80 o 
 -19   3   3       49.93      103.29     32.02 o 
 -18   3   3        0.36        0.00     17.21 o 
 -17   3   3      309.53      276.98     43.17 o 
 -16   3   3       41.50       57.78     20.68 o 
 -15   3   3        0.11        0.00     22.97 o 
 -14   3   3        0.02        9.75     17.72 o 
 -13   3   3       58.38       54.93     27.15 o 
 -12   3   3       23.31        7.53     10.41 o 
 -11   3   3      289.03      300.50     20.07 o 
 -10   3   3      214.75      229.20     17.41 o 
  -9   3   3      475.50      508.74     36.85 o 
  -8   3   3     1483.15     1583.34     60.96 o 
  -7   3   3      178.86      176.54     13.30 o 
  -6   3   3      686.72      843.62     44.16 o 
  -5   3   3      275.92      273.00     15.08 o 
  -4   3   3      563.19      505.66     19.65 o 
  -3   3   3      151.08      155.92      9.75 o 
  -2   3   3     1725.52     1600.92     51.99 o 
  -1   3   3       39.08       35.43      6.04 o 
   0   3   3     1209.03     1022.37     49.79 o 
   1   3   3     1069.62      968.72     49.29 o 
   2   3   3     1342.59     1329.32     64.58 o 
   3   3   3      262.58      214.35     20.17 o 
   4   3   3       70.38       72.86     10.03 o 
   5   3   3      305.56      260.10     16.52 o 
   6   3   3     1098.59     1100.01     41.73 o 
   7   3   3      656.70      622.63     30.96 o 
   8   3   3      109.72      123.98     13.05 o 
   9   3   3      203.84      233.70     23.11 o 
  10   3   3      231.58      201.69     19.16 o 
  11   3   3      200.48      214.00     22.38 o 
  12   3   3      251.19      230.28     29.14 o 
  13   3   3        4.93        5.73      8.10 o 
  14   3   3        0.56        0.00      8.01 o 
  15   3   3        0.01        0.00      8.73 o 
  16   3   3       19.51       17.23     12.00 o 
 -18   4   3       71.86       65.61     20.02 o 
 -17   4   3       12.61       21.58     18.71 o 
 -16   4   3       73.23       47.34     20.68 o 
 -15   4   3       49.38       50.98     19.03 o 
 -14   4   3      293.02      311.10     22.19 o 
 -13   4   3        2.92        0.00     10.41 o 
 -12   4   3      201.74      235.91     19.26 o 
 -11   4   3       29.69       33.86     12.86 o 
 -10   4   3       15.67       17.87      8.64 o 
  -9   4   3     2645.64     2813.21    102.98 o 
  -8   4   3       14.50       15.32      6.58 o 
  -7   4   3      356.95      343.64     29.63 o 
  -6   4   3       77.37       81.77     10.10 o 
  -5   4   3      370.72      424.87     16.63 o 
  -4   4   3      301.14      280.11     12.87 o 
  -3   4   3        0.78        0.00      3.22 o 
  -2   4   3       13.25       19.69      4.56 o 
  -1   4   3      107.69       92.40     11.84 o 
   0   4   3       79.03       94.82     12.28 o 
   1   4   3      902.08      986.68     49.76 o 
   2   4   3      415.17      420.72     51.54 o 
   3   4   3      476.54      526.05     33.97 o 
   4   4   3     1301.49     1346.85     98.84 o 
   5   4   3       18.53       20.77      5.76 o 
   6   4   3       79.39       68.76      9.60 o 
   7   4   3      531.61      529.46     41.87 o 
   8   4   3       17.57       15.77      6.08 o 
   9   4   3      894.76      884.96     37.74 o 
  10   4   3       50.86       57.91     10.79 o 
  11   4   3       17.51       14.08      8.43 o 
  12   4   3      216.55      252.27     26.53 o 
  13   4   3       60.64       47.20     13.67 o 
  14   4   3        0.03        0.00      7.45 o 
  15   4   3       17.24       26.77     11.81 o 
  16   4   3       18.32       30.69     12.80 o 
 -18   5   3        2.02       18.80     25.76 o 
 -17   5   3        0.50        0.00     25.06 o 
 -16   5   3        7.91       30.71     25.06 o 
 -15   5   3        0.43        0.00     15.43 o 
 -14   5   3      167.90      150.88     16.89 o 
 -13   5   3      389.76      428.61     22.33 o 
 -12   5   3        0.38        7.65     10.57 o 
 -11   5   3       12.14       20.23     10.28 o 
 -10   5   3      686.67      760.77     35.33 o 
  -9   5   3        9.36        0.00      6.72 o 
  -8   5   3      819.19     1040.33     62.29 o 
  -7   5   3      143.48      151.82     12.81 o 
  -6   5   3      427.93      444.97     33.31 o 
  -5   5   3       25.07       18.48      4.04 o 
  -4   5   3     6040.33     5558.48    164.57 o 
  -3   5   3       17.74       12.26      4.39 o 
  -2   5   3     1019.70     1061.59     36.97 o 
  -1   5   3       86.88       94.03     12.04 o 
   0   5   3       55.58       61.53     10.70 o 
   1   5   3     1552.45     1607.76     74.93 o 
   2   5   3      908.94      943.31     49.76 o 
   3   5   3       52.71       26.53      9.70 o 
   4   5   3       32.10       36.63      7.64 o 
   5   5   3     2105.56     2003.43    120.58 o 
   6   5   3      103.01       90.13      9.48 o 
   7   5   3       27.34       27.61      7.26 o 
   8   5   3       24.04       20.85      7.10 o 
   9   5   3       16.60       12.02      6.98 o 
  10   5   3       97.22       84.08     12.50 o 
  11   5   3       61.10       52.94     10.58 o 
  12   5   3        4.41        0.00      7.64 o 
  13   5   3       11.61        8.05      8.90 o 
  14   5   3       30.13       16.91     10.60 o 
  15   5   3       10.31        0.00      8.79 o 
  16   5   3       71.73       67.19     16.14 o 
 -18   6   3        5.73       13.27     16.65 o 
 -17   6   3       65.15       85.12     21.66 o 
 -16   6   3       22.44       23.85     18.40 o 
 -15   6   3       42.20       44.18     13.00 o 
 -14   6   3       33.43       35.30     10.61 o 
 -13   6   3       85.31       68.15     11.08 o 
 -12   6   3       12.02        8.37      7.92 o 
 -11   6   3        4.52        8.50      6.36 o 
 -10   6   3      122.11      132.55     14.90 o 
  -9   6   3        4.49       17.37      8.53 o 
  -8   6   3     1978.95     2082.94     78.33 o 
  -7   6   3      133.93      128.88     12.06 o 
  -6   6   3        0.13        0.00      5.73 o 
  -5   6   3     2270.30     2481.52     76.41 o 
  -4   6   3       32.12       27.19      4.91 o 
  -3   6   3     8145.71     7486.34    221.23 o 
  -2   6   3      132.52      141.75     10.01 o 
  -1   6   3      646.84      677.64     36.86 o 
   0   6   3      251.19      253.52     20.61 o 
   1   6   3        0.36        5.27      6.09 o 
   2   6   3       16.91        6.50      9.75 o 
   3   6   3      106.75       91.46      7.76 o 
   4   6   3        9.46       13.39      5.27 o 
   5   6   3     1158.43     1171.66     73.22 o 
   6   6   3      134.27      128.10     16.71 o 
   7   6   3       51.11       47.66      8.24 o 
   8   6   3       22.81       37.17      8.02 o 
   9   6   3       38.47       31.04      8.73 o 
  10   6   3      411.95      415.29     27.94 o 
  11   6   3       50.90       48.95     11.17 o 
  12   6   3        4.04        0.00      7.34 o 
  13   6   3      346.03      356.26     25.45 o 
  14   6   3        1.66       21.19     10.95 o 
  15   6   3       30.88       30.19     11.54 o 
 -18   7   3       35.13       17.70     45.25 o 
 -17   7   3       25.73       11.46     36.90 o 
 -16   7   3       24.40       63.40     20.02 o 
 -15   7   3        0.00        3.03     10.32 o 
 -14   7   3      238.94      285.70     19.26 o 
 -13   7   3       66.02       70.07     17.89 o 
 -12   7   3      242.42      242.89     19.50 o 
 -11   7   3      345.59      358.94     25.33 o 
 -10   7   3      112.83      119.26     16.14 o 
  -9   7   3      191.20      192.11     13.59 o 
  -8   7   3      914.78     1054.11     44.51 o 
  -7   7   3       32.01       32.14      8.39 o 
  -6   7   3       10.62        0.00      3.74 o 
  -5   7   3      128.02      103.12      8.11 o 
  -4   7   3      436.67      451.97     18.66 o 
  -3   7   3      525.47      521.34     23.93 o 
  -2   7   3      735.82      751.67     28.14 o 
  -1   7   3       29.58       41.77     12.53 o 
   0   7   3      668.82      653.99     36.86 o 
   1   7   3      217.43      197.45     13.31 o 
   2   7   3       59.78       62.16      9.45 o 
   3   7   3      924.66      953.60     44.25 o 
   4   7   3      270.12      279.80     14.56 o 
   5   7   3      805.76      839.34     43.53 o 
   6   7   3      922.12      886.95     61.33 o 
   7   7   3       14.55       14.22      6.61 o 
   8   7   3      589.00      574.02     34.94 o 
   9   7   3       85.33       84.01     10.91 o 
  10   7   3       97.29       64.45     17.08 o 
  11   7   3      134.47      115.27     14.98 o 
  12   7   3        0.57        1.58      7.28 o 
  13   7   3        7.59       12.83     10.90 o 
  14   7   3       27.47       14.09     11.64 o 
  15   7   3       30.56       33.71     14.37 o 
 -18   8   3       21.69       47.38     28.54 o 
 -17   8   3       60.67       70.03     19.74 o 
 -16   8   3       62.59       44.77     19.18 o 
 -15   8   3      128.27      131.86     16.78 o 
 -14   8   3        7.00        0.00     10.13 o 
 -13   8   3      151.51      133.75     13.87 o 
 -12   8   3      666.52      670.56     29.61 o 
 -11   8   3      169.08      161.83     13.72 o 
 -10   8   3      104.21      107.67     15.21 o 
  -9   8   3      601.43      618.69     26.24 o 
  -8   8   3       30.62       33.06      7.68 o 
  -7   8   3      253.77      288.23     15.63 o 
  -6   8   3      165.86      175.51     11.27 o 
  -5   8   3     1027.07     1030.76     31.75 o 
  -4   8   3       37.06       47.09      5.77 o 
  -3   8   3      139.53      142.50      8.81 o 
  -2   8   3        0.95        0.91      3.28 o 
  -1   8   3     1040.15     1013.23     35.80 o 
   0   8   3      201.48      200.12     13.75 o 
   1   8   3     6338.53     6289.53    185.10 o 
   2   8   3       96.43       95.88     13.81 o 
   3   8   3      293.57      309.49     15.99 o 
   4   8   3      134.29      134.67     11.26 o 
   5   8   3       80.45       75.16     17.28 o 
   6   8   3      894.86      850.27     60.13 o 
   7   8   3      179.43      200.14     14.41 o 
   8   8   3      461.73      457.08     22.39 o 
   9   8   3        4.07        3.00      9.40 o 
  10   8   3       23.04       15.60      8.42 o 
  11   8   3       48.03       40.07     12.95 o 
  12   8   3        0.15        1.81      8.86 o 
  13   8   3        0.73        0.00      8.44 o 
  14   8   3       32.83       57.25     15.02 o 
  15   8   3      119.72      131.96     21.08 o 
 -17   9   3        7.92       32.54     17.04 o 
 -16   9   3        0.76       18.18     10.93 o 
 -15   9   3       37.09       32.97     12.26 o 
 -14   9   3      287.76      287.08     19.40 o 
 -13   9   3        2.91        0.00     11.88 o 
 -12   9   3     1114.01     1132.83     43.08 o 
 -11   9   3       41.64       40.32     12.66 o 
 -10   9   3      452.10      490.32     27.96 o 
  -9   9   3       19.86       33.89      8.44 o 
  -8   9   3       42.66       35.86      8.34 o 
  -7   9   3        5.77        0.08      5.02 o 
  -6   9   3      153.19      162.51      9.34 o 
  -5   9   3       25.45       26.71      4.91 o 
  -4   9   3    10641.61    11212.38    293.66 o 
  -3   9   3        3.56        6.72      3.62 o 
  -2   9   3      146.91      160.58      9.42 o 
  -1   9   3     1940.93     1902.96     55.06 o 
   0   9   3       27.63       18.70      5.97 o 
   1   9   3     1244.28     1274.49     44.19 o 
   2   9   3      329.85      360.64     36.38 o 
   3   9   3       54.55       53.43      6.79 o 
   4   9   3     2047.05     2050.43     80.51 o 
   5   9   3      194.79      233.12     21.16 o 
   6   9   3       33.70       23.04      7.86 o 
   7   9   3       83.19       79.11     11.90 o 
   8   9   3        0.01        0.00      6.09 o 
   9   9   3      590.70      573.27     30.17 o 
  10   9   3      529.59      527.23     54.27 o 
  11   9   3        4.25        3.02      8.10 o 
  12   9   3       34.63       21.05     11.45 o 
  13   9   3       29.06       27.80     12.39 o 
  14   9   3        2.34        0.00     10.79 o 
  15   9   3        9.74       21.69     12.80 o 
 -17  10   3       88.38      103.89     23.67 o 
 -16  10   3        0.69       26.73     11.39 o 
 -15  10   3       13.21       15.57     14.47 o 
 -14  10   3        0.78        0.00      8.88 o 
 -13  10   3      689.08      668.57     30.55 o 
 -12  10   3       67.21       74.73     11.26 o 
 -11  10   3      566.30      601.59     27.54 o 
 -10  10   3        0.14        2.69      6.56 o 
  -9  10   3      512.01      567.88     25.29 o 
  -8  10   3      115.95      123.19     12.26 o 
  -7  10   3      556.49      568.06     24.15 o 
  -6  10   3        1.63        1.59      4.02 o 
  -5  10   3      158.64      187.50     15.09 o 
  -4  10   3      195.31      221.51     11.35 o 
  -3  10   3        5.54        0.00      3.96 o 
  -2  10   3        3.89        0.00      3.71 o 
  -1  10   3     2108.38     2100.69     68.93 o 
   0  10   3     1031.03     1005.22     36.84 o 
   1  10   3      143.37      137.12     10.84 o 
   2  10   3       60.51       58.99      9.64 o 
   3  10   3      432.51      450.00     21.21 o 
   4  10   3      794.33      773.87     31.28 o 
   5  10   3       57.77       35.52     20.51 o 
   6  10   3       27.49       31.05      8.84 o 
   7  10   3      114.54      113.20     16.48 o 
   8  10   3      483.39      443.04     41.21 o 
   9  10   3        5.42        1.60      6.78 o 
  10  10   3       10.27        0.00      7.06 o 
  11  10   3        0.10        0.00      7.92 o 
  12  10   3      109.24      100.02     19.09 o 
  13  10   3       18.04       11.14     10.95 o 
  14  10   3        3.32       23.64     13.02 o 
 -17  11   3       10.16       43.24     27.15 o 
 -16  11   3       31.69       21.40     10.77 o 
 -15  11   3       48.17       57.63     14.11 o 
 -14  11   3       10.85       16.44     10.21 o 
 -13  11   3        0.36        0.00      8.36 o 
 -12  11   3       70.67       70.15     12.00 o 
 -11  11   3       35.80       28.35     12.66 o 
 -10  11   3      386.67      363.42     19.97 o 
  -9  11   3        4.15        1.86      6.77 o 
  -8  11   3     1769.92     1811.99     60.97 o 
  -7  11   3       23.65       21.31      7.93 o 
  -6  11   3      350.15      346.19     17.27 o 
  -5  11   3      420.19      448.30     18.65 o 
  -4  11   3       23.80       27.39      5.27 o 
  -3  11   3      265.66      292.55     14.08 o 
  -2  11   3      841.90      783.21     34.39 o 
  -1  11   3       11.93        5.94      4.20 o 
   0  11   3       36.92       25.88      7.84 o 
   1  11   3      129.53      128.70     11.12 o 
   2  11   3       29.61       34.00      6.77 o 
   3  11   3       23.77       23.20      6.33 o 
   4  11   3        4.36        1.42      7.04 o 
   5  11   3      631.49      692.55     79.71 o 
   6  11   3      165.33      152.18     19.36 o 
   7  11   3        4.66        2.90      7.45 o 
   8  11   3      570.12      519.74     80.01 o 
   9  11   3       27.04       23.53     11.05 o 
  10  11   3        4.43        6.23      8.09 o 
  11  11   3      211.34      213.79     20.07 o 
  12  11   3        1.22        0.00      9.85 o 
  13  11   3       14.10       22.69     12.92 o 
  14  11   3       22.23        4.39     12.00 o 
 -16  12   3        3.36       14.82     12.78 o 
 -15  12   3       19.64       25.35     12.37 o 
 -14  12   3        2.69        3.31     10.57 o 
 -13  12   3      107.97      138.56     37.57 o 
 -12  12   3        4.19       10.85      9.24 o 
 -11  12   3       32.14       36.83     10.86 o 
 -10  12   3       90.62       96.67     16.93 o 
  -9  12   3      494.12      476.58     27.24 o 
  -8  12   3      557.92      650.14     32.24 o 
  -7  12   3      407.81      408.03     26.27 o 
  -6  12   3       64.54       70.73     10.16 o 
  -5  12   3      788.49      750.48     28.58 o 
  -4  12   3       23.96       38.14      9.24 o 
  -3  12   3        3.07        4.38      4.73 o 
  -2  12   3       37.60       33.23      6.40 o 
  -1  12   3       17.37       12.99      5.53 o 
   0  12   3      305.26      313.59     15.49 o 
   1  12   3      157.18      176.16     23.92 o 
   2  12   3      283.77      284.31     16.92 o 
   3  12   3      380.42      383.11     20.26 o 
   4  12   3        3.72        0.00      6.23 o 
   5  12   3        0.04        0.00     10.02 o 
   6  12   3      294.93      275.05     25.13 o 
   7  12   3      116.94      101.97     13.89 o 
   8  12   3       33.93        5.42     13.26 o 
   9  12   3       24.41       20.17     11.03 o 
  10  12   3       72.30       72.00     18.98 o 
  11  12   3       22.81       23.75     11.64 o 
  12  12   3        0.03        0.00      9.52 o 
  13  12   3       23.54       34.34     12.91 o 
 -16  13   3       18.87       29.45     16.36 o 
 -15  13   3       14.37       42.26     39.50 o 
 -14  13   3        9.58        8.35     10.23 o 
 -13  13   3       40.84       34.84     13.46 o 
 -12  13   3        1.21        0.00      8.53 o 
 -11  13   3       48.16       23.85     11.64 o 
 -10  13   3       15.79       25.15      9.76 o 
  -9  13   3       52.56       61.83     15.95 o 
  -8  13   3        4.41        0.00      6.99 o 
  -7  13   3      263.79      270.26     19.25 o 
  -6  13   3      342.72      341.77     26.75 o 
  -5  13   3      233.30      242.59     16.48 o 
  -4  13   3       16.55       16.08      6.38 o 
  -3  13   3       45.92       32.11      8.14 o 
  -2  13   3      129.82      133.76     12.54 o 
  -1  13   3      230.09      258.49     23.07 o 
   0  13   3       18.91       26.59      7.16 o 
   1  13   3       94.67       95.73     10.25 o 
   2  13   3       21.73       28.95      8.44 o 
   3  13   3      137.98      110.39     12.06 o 
   4  13   3     2007.22     1997.60     91.75 o 
   5  13   3      170.16      192.57     22.48 o 
   6  13   3      110.49      101.93     24.68 o 
   7  13   3      117.30      117.28     20.29 o 
   8  13   3       11.07        1.27     14.45 o 
   9  13   3        0.11       14.60     14.45 o 
  10  13   3        0.10        0.00     14.16 o 
  11  13   3        6.56        0.00     15.58 o 
  12  13   3       15.08       18.10     26.45 o 
  13  13   3       21.11       11.14     32.02 o 
 -15  14   3        6.72       14.32     13.57 o 
 -14  14   3        3.47        0.00     12.45 o 
 -13  14   3        6.18       11.25     11.81 o 
 -12  14   3       32.35       33.14     13.90 o 
 -11  14   3       43.06       39.27     13.90 o 
 -10  14   3        0.00        6.71     10.30 o 
  -9  14   3       25.50       22.45     11.69 o 
  -8  14   3       31.13       51.67     13.05 o 
  -7  14   3       21.73        5.26     13.92 o 
  -6  14   3        4.53        0.00      7.33 o 
  -5  14   3       26.80       10.44     17.40 o 
  -4  14   3      692.30      648.51     30.69 o 
  -3  14   3       33.59       49.97      9.14 o 
  -2  14   3       17.31        6.05      6.14 o 
  -1  14   3      138.41      128.79     23.72 o 
   0  14   3       66.75       95.63     12.33 o 
   1  14   3      338.43      382.74     20.81 o 
   2  14   3      103.74      117.66     12.48 o 
   3  14   3       26.81       32.41      8.79 o 
   4  14   3      321.61      318.99     26.81 o 
   5  14   3      190.52      182.90     22.48 o 
   6  14   3       10.20       14.40     13.43 o 
   7  14   3      273.73      270.46     27.04 o 
   8  14   3       88.37       88.34     20.17 o 
   9  14   3       57.32       33.84     17.58 o 
  10  14   3      212.68      213.16     38.99 o 
  11  14   3       22.64        2.99     19.74 o 
  12  14   3        6.14       87.72     37.59 o 
 -15  15   3       25.56       28.12     20.19 o 
 -14  15   3        4.73       10.67     13.70 o 
 -13  15   3       24.37       18.86     12.57 o 
 -12  15   3       34.12       57.49     16.71 o 
 -11  15   3       13.61       10.23     12.35 o 
 -10  15   3        4.86        4.43     10.30 o 
  -9  15   3      165.03      194.74     22.93 o 
  -8  15   3       81.11      109.91     17.72 o 
  -7  15   3       78.94       36.37     34.11 o 
  -6  15   3      622.01      634.24     40.06 o 
  -5  15   3      200.04      210.21     21.36 o 
  -4  15   3        1.09        0.00      5.44 o 
  -3  15   3      106.56      112.30     14.88 o 
  -2  15   3      132.57      119.24     12.27 o 
  -1  15   3        2.18        4.57      6.39 o 
   0  15   3     2250.90     2331.55     99.26 o 
   1  15   3      124.89      112.42     12.88 o 
   2  15   3     1820.14     1751.63     67.29 o 
   3  15   3       41.06       41.58     10.19 o 
   4  15   3       57.04       44.45     16.00 o 
   5  15   3      140.94      144.57     21.84 o 
   6  15   3      169.57      168.28     22.95 o 
   7  15   3      166.74      177.75     23.79 o 
   8  15   3       47.31       46.64     16.88 o 
   9  15   3        6.51       15.16     17.17 o 
  10  15   3        1.56        0.00     17.71 o 
  11  15   3        5.54       28.65     22.75 o 
  12  15   3       16.69        0.00     26.45 o 
 -14  16   3        9.00        9.42     15.97 o 
 -13  16   3       65.13       62.46     19.17 o 
 -12  16   3        2.99        0.00     13.92 o 
 -11  16   3       38.58       13.54     23.67 o 
 -10  16   3       26.14        7.07     11.81 o 
  -9  16   3        7.96       21.01     10.54 o 
  -8  16   3       16.15        0.00     17.40 o 
  -7  16   3       37.13       29.12     11.33 o 
  -6  16   3       64.90       63.54     13.90 o 
  -5  16   3       38.95       37.71     11.69 o 
  -4  16   3        3.65       11.09      7.31 o 
  -3  16   3     1216.33     1252.05     52.65 o 
  -2  16   3       32.73       39.56      8.90 o 
  -1  16   3       10.22       15.03      7.99 o 
   0  16   3      365.08      390.60     22.17 o 
   1  16   3     1202.45     1196.76     70.59 o 
   2  16   3       10.15       17.46      8.55 o 
   3  16   3        2.95        0.00      7.93 o 
   4  16   3      120.70      102.99     21.34 o 
   5  16   3       24.02       42.77     15.79 o 
   6  16   3       29.67       11.22     16.10 o 
   7  16   3       50.25       50.13     18.64 o 
   8  16   3        1.14        5.37     16.13 o 
   9  16   3        2.30        0.00     18.29 o 
  10  16   3        9.35        0.00     19.32 o 
  11  16   3        5.47        0.00     22.39 o 
 -13  17   3       13.42        0.00     14.94 o 
 -12  17   3       19.49       26.09     15.39 o 
 -11  17   3        0.59       11.27     14.67 o 
 -10  17   3      109.29      111.99     21.58 o 
  -9  17   3      115.47       81.26     17.49 o 
  -8  17   3       44.91       33.26     13.05 o 
  -7  17   3       72.70       60.99     15.39 o 
  -6  17   3      232.08      202.80     31.33 o 
  -5  17   3       43.31       14.27     10.44 o 
  -4  17   3        7.49        0.00      8.22 o 
  -3  17   3      287.69      307.88     25.57 o 
  -2  17   3     2326.52     2389.26     79.95 o 
  -1  17   3      395.22      398.99     22.76 o 
   0  17   3       24.77       30.09      9.41 o 
   1  17   3       35.03       20.82      9.59 o 
   2  17   3      123.46       90.44     13.25 o 
   3  17   3       18.20       12.56      9.81 o 
   4  17   3        4.37       13.68     14.72 o 
   5  17   3       18.92        0.00     16.82 o 
   6  17   3      187.05      164.74     23.52 o 
   7  17   3      336.87      276.16     28.79 o 
   8  17   3       18.33        0.00     15.63 o 
   9  17   3        0.44        7.24     20.85 o 
  10  17   3       30.55       22.71     24.40 o 
 -12  18   3       74.93      105.31     34.81 o 
 -11  18   3       43.07       49.82     16.45 o 
 -10  18   3       21.24       11.14     14.67 o 
  -9  18   3       15.43        9.75     11.59 o 
  -8  18   3        0.13        0.00     10.30 o 
  -7  18   3      125.54      107.71     19.04 o 
  -6  18   3       60.54       52.19     15.18 o 
  -5  18   3      227.05      228.88     38.29 o 
  -4  18   3       42.68       21.22     12.04 o 
  -3  18   3      140.56      145.84     18.62 o 
  -2  18   3        0.02        0.00      7.90 o 
  -1  18   3        5.39        6.71      8.59 o 
   0  18   3       19.13        6.65      8.81 o 
   1  18   3     1179.39     1191.14     58.78 o 
   2  18   3        1.31        0.00     10.64 o 
   3  18   3       16.04       10.50     13.62 o 
   4  18   3        2.20        0.00     12.73 o 
   5  18   3       15.60       19.60     18.73 o 
   6  18   3       28.70       14.76     18.25 o 
   7  18   3        2.43       12.10     14.61 o 
   8  18   3        1.00        0.00     19.03 o 
   9  18   3        5.54        0.00     20.03 o 
 -11  19   3       10.09       22.03     15.39 o 
 -10  19   3        0.34        0.00     14.62 o 
  -9  19   3        0.00        0.00     12.69 o 
  -8  19   3        5.18        0.00     11.59 o 
  -7  19   3       66.04       51.05     19.49 o 
  -6  19   3      288.08      310.94     44.56 o 
  -5  19   3       32.12       49.47     34.11 o 
  -4  19   3       89.54      113.11     25.76 o 
  -3  19   3      155.75      143.46     20.05 o 
  -2  19   3      252.80      262.70     32.36 o 
  -1  19   3       17.01       37.09     10.94 o 
   0  19   3      123.19       73.75     13.10 o 
   1  19   3        6.78        0.00      8.91 o 
   2  19   3      116.73       90.09     14.27 o 
   3  19   3      120.13      129.33     19.56 o 
   4  19   3      110.98      118.88     23.75 o 
   5  19   3       39.91       29.61     16.62 o 
   6  19   3        0.01       13.66     15.15 o 
   7  19   3        6.54        4.11     17.09 o 
   8  19   3        2.74        0.00     18.97 o 
 -10  20   3       14.81       49.49     17.72 o 
  -9  20   3        0.03        0.00     11.81 o 
  -8  20   3        0.71        0.00     12.62 o 
  -7  20   3        0.76        0.00     12.69 o 
  -6  20   3      265.52      280.15     50.83 o 
  -5  20   3       11.00       22.92     13.68 o 
  -4  20   3        4.03        0.00     10.44 o 
  -3  20   3       75.93       46.62     20.89 o 
  -2  20   3        0.62       11.08      8.76 o 
  -1  20   3       19.34        0.00      9.13 o 
   0  20   3        1.93        5.30     10.65 o 
   1  20   3       26.15        0.07      9.79 o 
   2  20   3       41.84       33.03     12.43 o 
   3  20   3       47.92       55.77     17.08 o 
   4  20   3       66.01       64.78     19.86 o 
   5  20   3      544.14      497.19     69.63 o 
   6  20   3       22.77       35.61     17.48 o 
   7  20   3        1.65       31.57     21.67 o 
  -8  21   3       94.88      115.35     22.39 o 
  -7  21   3      166.56      217.03     42.47 o 
  -6  21   3       11.20        6.96     13.37 o 
  -5  21   3       51.96      113.96     21.39 o 
  -4  21   3       44.08       51.10     16.22 o 
  -3  21   3       22.20       24.82     14.25 o 
  -2  21   3       17.40        6.98     11.33 o 
  -1  21   3       38.38       26.69     11.68 o 
   0  21   3       76.34       81.71     13.81 o 
   1  21   3        0.00        0.00     10.61 o 
   2  21   3      141.03      145.25     20.97 o 
   3  21   3        7.09       10.30     14.12 o 
   4  21   3        0.78       15.70     14.61 o 
   5  21   3        6.65       25.80     38.90 o 
   6  21   3       75.14       49.38     22.93 o 
  -7  22   3       57.58      120.56     23.38 o 
  -6  22   3       67.29       77.28     22.97 o 
  -5  22   3        2.01        0.00     12.69 o 
  -4  22   3        3.40        0.34     22.28 o 
  -3  22   3        0.78        5.07     13.68 o 
  -2  22   3       10.64        0.00     14.25 o 
  -1  22   3       25.17       38.27     13.94 o 
   0  22   3        1.23        5.85     11.61 o 
   1  22   3       20.17       16.37     12.00 o 
   2  22   3       20.26       51.29     16.92 o 
   3  22   3        1.39       23.87     16.38 o 
   4  22   3        5.76        0.00     13.60 o 
  -3  23   3        5.36        3.71     13.26 o 
  -2  23   3       17.09       29.03     16.22 o 
  -1  23   3        0.08        0.00     12.39 o 
   0  23   3        9.12        0.00     11.67 o 
 -19   0   4        5.85        0.00     30.63 o 
 -18   0   4       27.66       82.15     36.20 o 
 -17   0   4        0.05        0.00     30.63 o 
 -16   0   4       32.42        2.78     26.46 o 
 -13   0   4        7.26       40.38     27.85 o 
 -12   0   4      170.59      222.80     37.60 o 
 -11   0   4       86.58       65.44     23.67 o 
 -10   0   4      506.49      537.10     31.10 o 
  -9   0   4      124.21      124.55     13.07 o 
  -8   0   4     2516.92     2979.08    226.72 o 
  -7   0   4      114.85      119.52     13.23 o 
  -6   0   4     1268.82     1348.70     64.11 o 
  -5   0   4       12.17       15.41      9.05 o 
  -4   0   4       98.50       84.39     16.01 o 
  -3   0   4     1567.79     1509.71     72.66 o 
  -2   0   4      875.50      802.78     58.54 o 
  -1   0   4      761.96      833.33     61.32 o 
   0   0   4    11233.41    11359.80    648.17 o 
   1   0   4      411.36      401.16     40.40 o 
   2   0   4     2710.58     2680.23    170.31 o 
   3   0   4      964.38      805.47     65.50 o 
   4   0   4      278.30      259.04     36.21 o 
   5   0   4     4778.09     4895.18    299.05 o 
   6   0   4       57.71       64.05     22.28 o 
   7   0   4        2.26        0.00     11.83 o 
   8   0   4      903.58      919.58    176.93 o 
   9   0   4      141.29      144.59     22.39 o 
  10   0   4       48.18       33.51     14.25 o 
  11   0   4       68.51       96.13     21.01 o 
  12   0   4       14.72        5.85     11.84 o 
  13   0   4        8.95        0.00     10.92 o 
  14   0   4        3.11        9.40     14.33 o 
  15   0   4        0.17        0.00     14.33 o 
 -19   1   4      127.08      117.86     36.90 o 
 -18   1   4       91.98       97.86     25.76 o 
 -17   1   4       57.56       26.33     21.15 o 
 -16   1   4        2.45        0.00     33.42 o 
 -15   1   4       66.79       59.94     27.85 o 
 -14   1   4      137.59      133.59     55.00 o 
 -13   1   4      645.29      665.25     44.29 o 
 -12   1   4       93.36      107.36     52.22 o 
 -11   1   4       18.68        0.00     14.77 o 
 -10   1   4      396.10      369.55     21.72 o 
  -9   1   4     1912.22     2103.89     66.81 o 
  -8   1   4      724.85      749.31     52.48 o 
  -7   1   4      294.90      361.79     16.61 o 
  -6   1   4        1.31        9.25      5.02 o 
  -5   1   4     2682.66     2716.88     85.09 o 
  -4   1   4        1.76        0.00      5.23 o 
  -3   1   4     4892.41     4707.51    143.57 o 
  -2   1   4       44.16       33.97      8.33 o 
  -1   1   4       65.57       63.65     11.04 o 
   0   1   4     6523.78     6431.22    264.69 o 
   1   1   4      485.38      484.90     32.00 o 
   2   1   4       11.27        9.47      8.35 o 
   3   1   4       12.22        6.96      7.88 o 
   4   1   4     1893.22     2049.88     98.11 o 
   5   1   4      425.30      447.57     34.95 o 
   6   1   4      893.41      963.92     80.81 o 
   7   1   4        8.97       22.38      7.52 o 
   8   1   4      140.77      113.68     13.97 o 
   9   1   4       11.24        4.36      7.18 o 
  10   1   4       40.74       34.15     13.68 o 
  11   1   4       17.09        7.40      8.04 o 
  12   1   4       86.25       91.37     21.50 o 
  13   1   4        2.69        0.00      8.62 o 
  14   1   4        5.40        0.00      9.31 o 
  15   1   4       50.80       53.68     13.78 o 
 -19   2   4       14.49        2.09     20.68 o 
 -18   2   4       34.02       16.58     21.15 o 
 -17   2   4        9.25        0.00     18.19 o 
 -16   2   4        1.44       29.95     22.14 o 
 -15   2   4       49.23       17.40     21.66 o 
 -14   2   4       15.26        0.00     19.69 o 
 -13   2   4      282.21      222.13     26.59 o 
 -12   2   4      427.37      455.06     34.95 o 
 -11   2   4      105.11      121.56     18.15 o 
 -10   2   4        8.01        8.32      7.63 o 
  -9   2   4      364.26      372.50     21.70 o 
  -8   2   4      169.15      191.61     10.70 o 
  -7   2   4       37.89       54.49      6.45 o 
  -6   2   4     1203.54     1437.33     59.82 o 
  -5   2   4       21.65       17.89      5.16 o 
  -4   2   4     3446.90     3470.53    107.21 o 
  -3   2   4        3.58        8.69      4.44 o 
  -2   2   4      196.41      187.38     27.85 o 
  -1   2   4        2.00        2.09      5.91 o 
   0   2   4      127.23      140.80     35.51 o 
   1   2   4      236.46      201.25     20.19 o 
   2   2   4      157.52      130.24     16.74 o 
   3   2   4      201.02      219.55     26.46 o 
   4   2   4     2375.73     2616.58    120.33 o 
   5   2   4      278.67      301.66     29.04 o 
   6   2   4     1030.85     1102.85     63.06 o 
   7   2   4        0.01        0.00      5.12 o 
   8   2   4      107.71      112.63     17.89 o 
   9   2   4      107.27       84.57     12.59 o 
  10   2   4       73.68       55.99     11.64 o 
  11   2   4       41.00       28.78      9.62 o 
  12   2   4       15.11        7.44      7.53 o 
  13   2   4        0.42        8.89      8.86 o 
  14   2   4       16.23       10.87      9.66 o 
  15   2   4       86.89       70.64     15.08 o 
 -19   3   4        4.23        0.00     19.18 o 
 -18   3   4      176.84      151.15     27.06 o 
 -17   3   4      105.74       93.29     23.63 o 
 -16   3   4        8.08       16.71     52.21 o 
 -15   3   4      119.66       85.89     23.00 o 
 -14   3   4       37.47       59.68     21.58 o 
 -13   3   4      146.27      127.28     76.59 o 
 -12   3   4      443.17      456.36     47.35 o 
 -11   3   4        5.55        0.00      8.70 o 
 -10   3   4       89.97       77.88     13.15 o 
  -9   3   4     1141.99     1165.86     48.81 o 
  -8   3   4        7.18        5.57      6.37 o 
  -7   3   4     5391.03     5733.95    170.89 o 
  -6   3   4      487.85      534.58     21.49 o 
  -5   3   4     2205.81     2322.42     73.57 o 
  -4   3   4       97.71       99.77     10.25 o 
  -3   3   4     1120.91     1079.27     38.92 o 
  -2   3   4       93.51       83.25     11.69 o 
  -1   3   4      209.44      231.03     19.40 o 
   0   3   4      275.59      295.17     29.94 o 
   1   3   4      551.61      571.61     34.96 o 
   2   3   4      585.70      601.87     36.93 o 
   3   3   4       30.94       18.10      9.31 o 
   4   3   4     5409.72     5309.05    226.43 o 
   5   3   4        3.35        4.02      8.70 o 
   6   3   4       25.03        0.00      8.33 o 
   7   3   4      388.08      386.88     33.55 o 
   8   3   4      708.20      752.96     58.53 o 
   9   3   4       45.09       41.39      9.83 o 
  10   3   4      135.49      132.29     16.17 o 
  11   3   4       15.53       21.99      9.20 o 
  12   3   4      104.37       83.19     18.79 o 
  13   3   4        0.04        1.64      8.91 o 
  14   3   4       21.38       15.04     10.37 o 
  15   3   4        3.56        9.87     10.62 o 
 -18   4   4       32.21       18.86     21.39 o 
 -17   4   4        2.86        0.00     22.28 o 
 -16   4   4       92.85       66.66     29.24 o 
 -15   4   4       89.82      103.11     23.63 o 
 -14   4   4        3.24        0.00     17.64 o 
 -13   4   4      251.81      246.41     58.49 o 
 -12   4   4        7.11       18.39     10.95 o 
 -11   4   4     1178.16     1230.31     52.12 o 
 -10   4   4      595.46      635.23     31.77 o 
  -9   4   4      611.01      666.14     32.02 o 
  -8   4   4       38.62       47.81      9.60 o 
  -7   4   4       57.58       55.71     10.16 o 
  -6   4   4     4640.23     4706.49    141.90 o 
  -5   4   4       36.53       50.16     10.24 o 
  -4   4   4      456.12      441.14     19.83 o 
  -3   4   4      263.50      275.43     15.41 o 
  -2   4   4      697.10      698.79     28.39 o 
  -1   4   4      418.10      377.63     26.54 o 
   0   4   4     2020.49     1931.44     72.21 o 
   1   4   4      259.39      290.23     24.62 o 
   2   4   4      453.93      486.42     33.97 o 
   3   4   4     1026.85     1021.47     56.17 o 
   4   4   4       94.24       87.00     17.04 o 
   5   4   4      153.84      130.95     20.68 o 
   6   4   4       11.82       25.12     12.28 o 
   7   4   4      219.47      201.60     20.20 o 
   8   4   4      382.06      353.58     23.48 o 
   9   4   4        1.80        6.88      6.74 o 
  10   4   4      195.12      197.18     27.38 o 
  11   4   4      146.40      161.84     24.32 o 
  12   4   4      124.35      130.43     21.50 o 
  13   4   4       16.26       12.39     10.45 o 
  14   4   4       56.72       63.59     14.40 o 
  15   4   4       61.25       46.48     15.79 o 
 -18   5   4       68.04       58.10     48.04 o 
 -17   5   4       93.25      138.67     38.99 o 
 -16   5   4      317.59      249.49     48.04 o 
 -15   5   4      105.44       86.15     39.68 o 
 -14   5   4      670.85      685.83    139.98 o 
 -13   5   4      360.48      312.47     55.70 o 
 -12   5   4      107.90       98.35     15.16 o 
 -11   5   4      600.35      573.20     30.87 o 
 -10   5   4        7.77       26.38     10.63 o 
  -9   5   4      459.53      437.87     24.85 o 
  -8   5   4      705.31      769.28     45.24 o 
  -7   5   4      390.17      437.40     24.23 o 
  -6   5   4       38.57       44.77      7.17 o 
  -5   5   4     2195.93     2256.81     71.82 o 
  -4   5   4        9.92       20.32      5.59 o 
  -3   5   4     1472.71     1454.22     49.78 o 
  -2   5   4       12.60        3.79      4.99 o 
  -1   5   4      229.32      274.96     22.59 o 
   0   5   4        2.56        0.00      6.09 o 
   1   5   4      753.78      772.75     44.30 o 
   2   5   4       23.87       16.29     18.10 o 
   3   5   4     1392.48     1515.91     76.88 o 
   4   5   4       55.96       80.69     16.22 o 
   5   5   4        7.65        5.17     12.53 o 
   6   5   4      757.12      752.67     51.19 o 
   7   5   4        5.93        0.00      6.22 o 
   8   5   4      102.99      170.04     34.09 o 
   9   5   4      199.55      194.89     18.65 o 
  10   5   4        7.25       17.15      8.62 o 
  11   5   4      298.21      313.85     22.17 o 
  12   5   4       30.24       35.94     12.86 o 
  13   5   4        1.26        0.13      8.95 o 
  14   5   4       67.08       52.58     13.14 o 
  15   5   4        5.50       11.97     11.14 o 
 -18   6   4       39.23       93.26     24.75 o 
 -17   6   4       89.02      126.41     50.13 o 
 -16   6   4       58.20       50.09     15.15 o 
 -15   6   4      823.80      766.51     47.58 o 
 -14   6   4       94.99       77.63     21.59 o 
 -13   6   4        4.50        0.00     18.37 o 
 -12   6   4      152.39      178.75     18.75 o 
 -11   6   4       19.96       30.33     11.82 o 
 -10   6   4       80.96      100.66     15.85 o 
  -9   6   4       94.74       88.85     13.06 o 
  -8   6   4      131.88      127.00     17.98 o 
  -7   6   4        8.71       10.86     12.73 o 
  -6   6   4     2705.50     2823.74     87.85 o 
  -5   6   4       10.78       10.04      4.91 o 
  -4   6   4     1449.60     1318.97     56.95 o 
  -3   6   4      698.27      636.13     26.28 o 
  -2   6   4      265.46      295.87     16.84 o 
  -1   6   4       19.89       19.21      9.27 o 
   0   6   4     1118.50     1134.63     58.05 o 
   1   6   4      401.19      432.28     31.91 o 
   2   6   4        7.92        0.70      7.88 o 
   3   6   4      707.46      692.63     43.31 o 
   4   6   4        8.04        0.00      8.86 o 
   5   6   4      346.30      344.65     31.90 o 
   6   6   4       67.20       62.88     16.22 o 
   7   6   4       30.97       31.27     10.41 o 
   8   6   4      191.84      179.50     20.13 o 
   9   6   4       27.28       33.08     10.40 o 
  10   6   4      122.77      109.32     14.99 o 
  11   6   4       92.04       73.96     14.37 o 
  12   6   4       16.62       21.37     10.23 o 
  13   6   4       73.98       52.06     13.60 o 
  14   6   4       12.30       15.16     12.39 o 
 -18   7   4       44.80       61.88     27.85 o 
 -17   7   4       69.77       88.58     23.12 o 
 -16   7   4      243.02      245.68     25.79 o 
 -15   7   4      640.70      581.65     33.86 o 
 -14   7   4       36.27       21.73     13.91 o 
 -13   7   4      298.35      286.30     19.24 o 
 -12   7   4      146.48      174.35     19.16 o 
 -11   7   4       62.00       58.98     15.87 o 
 -10   7   4        5.46       10.68      9.68 o 
  -9   7   4      337.87      340.60     21.97 o 
  -8   7   4       22.43       13.69      8.14 o 
  -7   7   4      708.98      826.51     49.02 o 
  -6   7   4       11.70       16.63      5.80 o 
  -5   7   4      522.22      474.55     25.86 o 
  -4   7   4        1.62        5.54      4.80 o 
  -3   7   4      903.67      843.80     32.20 o 
  -2   7   4     1287.48     1291.26     45.83 o 
  -1   7   4     6372.96     6274.84    259.83 o 
   0   7   4        9.23       11.80     12.53 o 
   1   7   4     1650.48     1695.51     82.79 o 
   2   7   4       58.80       59.43     16.71 o 
   3   7   4        8.00        4.98      8.42 o 
   4   7   4      331.97      391.16     32.78 o 
   5   7   4       61.04       73.73     16.22 o 
   6   7   4       21.81       49.83     16.22 o 
   7   7   4      158.06      129.87     25.06 o 
   8   7   4        0.00        4.46      8.77 o 
   9   7   4      539.38      477.58     48.22 o 
  10   7   4      228.56      239.25     39.19 o 
  11   7   4       64.66       76.46     20.50 o 
  12   7   4      383.83      477.92     34.50 o 
  13   7   4      417.72      400.87     28.98 o 
  14   7   4       40.04       45.85     13.47 o 
 -18   8   4        1.96        0.00     18.04 o 
 -17   8   4        0.03        0.00     18.63 o 
 -16   8   4      181.99      172.63     19.67 o 
 -15   8   4      108.62      107.26     25.26 o 
 -14   8   4      898.50      955.04     39.79 o 
 -13   8   4        5.42        5.64     18.27 o 
 -12   8   4        7.71       14.78      9.60 o 
 -11   8   4       83.52       72.36     11.22 o 
 -10   8   4       97.00       86.57     14.09 o 
  -9   8   4       10.44        2.66      8.25 o 
  -8   8   4        1.18        4.46      7.24 o 
  -7   8   4       64.03       67.64     11.50 o 
  -6   8   4     1811.25     1978.11     79.56 o 
  -5   8   4     1250.35     1196.41     54.31 o 
  -4   8   4     1616.49     1581.83     53.53 o 
  -3   8   4      200.79      188.32     12.97 o 
  -2   8   4     1267.98     1265.26     45.20 o 
  -1   8   4       34.76       26.33     11.04 o 
   0   8   4       96.63       62.60     14.05 o 
   1   8   4      577.02      563.17     37.84 o 
   2   8   4      281.24      278.85     17.62 o 
   3   8   4       39.94       46.15     17.44 o 
   4   8   4      115.16      116.47     13.67 o 
   5   8   4       31.56       23.82     12.86 o 
   6   8   4       47.86       45.95     16.74 o 
   7   8   4       49.83       49.39     17.64 o 
   8   8   4       32.94       19.93     10.41 o 
   9   8   4       25.94       30.38     16.80 o 
  10   8   4      222.38      237.44     57.93 o 
  11   8   4      353.87      419.56     31.27 o 
  12   8   4       42.83       36.80     12.43 o 
  13   8   4       40.72       21.50     14.59 o 
  14   8   4        0.01        6.53     10.33 o 
 -17   9   4      130.78      166.68     27.52 o 
 -16   9   4       25.41       33.87     13.71 o 
 -15   9   4       19.58       10.20     13.68 o 
 -14   9   4       17.66       26.69     11.42 o 
 -13   9   4      205.03      218.96     17.95 o 
 -12   9   4       16.15       15.97     12.25 o 
 -11   9   4      774.03      800.25     33.84 o 
 -10   9   4        2.14        0.00      9.22 o 
  -9   9   4      499.07      508.69     24.28 o 
  -8   9   4        0.01        4.83      8.14 o 
  -7   9   4       48.84       66.95     11.50 o 
  -6   9   4       41.21       43.32      9.58 o 
  -5   9   4      107.07      119.46     10.97 o 
  -4   9   4       88.10      109.03     12.06 o 
  -3   9   4      169.91      171.71     12.61 o 
  -2   9   4      803.95      763.87     34.99 o 
  -1   9   4        0.32        3.12      6.62 o 
   0   9   4       95.63       98.34     10.86 o 
   1   9   4      195.00      199.61     15.33 o 
   2   9   4       30.38       30.86     11.54 o 
   3   9   4       13.83        3.69      6.45 o 
   4   9   4      132.66      146.44     26.46 o 
   5   9   4       14.99       10.58     11.59 o 
   6   9   4      313.94      391.40     28.26 o 
   7   9   4        0.02        3.61     10.63 o 
   8   9   4      208.01      211.54     29.55 o 
   9   9   4        4.06        7.42      8.67 o 
  10   9   4        0.01        0.00     10.01 o 
  11   9   4      205.60      230.06     35.05 o 
  12   9   4       15.11       15.56     13.16 o 
  13   9   4       42.95       61.75     17.18 o 
  14   9   4      199.76      199.45     25.74 o 
 -17  10   4      193.37      236.52     32.87 o 
 -16  10   4        1.95       10.01     17.33 o 
 -15  10   4      102.35       84.07     16.34 o 
 -14  10   4        0.30        0.00     12.26 o 
 -13  10   4        0.10        0.00      9.05 o 
 -12  10   4     1023.35     1054.78     42.28 o 
 -11  10   4       45.30       38.72     10.20 o 
 -10  10   4     1043.27     1125.02     42.78 o 
  -9  10   4       37.89       32.56      8.75 o 
  -8  10   4       61.77       65.35      9.75 o 
  -7  10   4       13.08        2.09      5.99 o 
  -6  10   4       42.05       27.50     12.72 o 
  -5  10   4      533.18      533.93     20.55 o 
  -4  10   4      145.22      132.52      9.45 o 
  -3  10   4       16.68       13.16      4.79 o 
  -2  10   4      835.95      856.79     29.51 o 
  -1  10   4     2599.56     2505.44     72.24 o 
   0  10   4       49.78       38.24      8.18 o 
   1  10   4      242.14      241.35     17.18 o 
   2  10   4       25.66       20.02      6.89 o 
   3  10   4        6.90        8.86      5.97 o 
   4  10   4       55.54       58.11     13.83 o 
   5  10   4       26.52       27.44     27.80 o 
   6  10   4      143.60      169.87     20.67 o 
   7  10   4      125.50      123.07     19.16 o 
   8  10   4       44.98       56.60     15.97 o 
   9  10   4      496.58      505.17     51.55 o 
  10  10   4        0.85       22.39     12.02 o 
  11  10   4        3.34       13.50     12.31 o 
  12  10   4        3.95        6.00     20.25 o 
  13  10   4        3.20       11.14     14.94 o 
 -17  11   4        2.54        3.49     13.62 o 
 -16  11   4       12.87        8.38     12.56 o 
 -15  11   4       15.07       14.84     11.54 o 
 -14  11   4       50.79       42.34     14.07 o 
 -13  11   4       61.22       46.66     11.57 o 
 -12  11   4        3.21        0.51      8.97 o 
 -11  11   4       28.70        8.49      9.17 o 
 -10  11   4        8.19        7.42      8.67 o 
  -9  11   4     2314.56     2449.58     81.20 o 
  -8  11   4        7.82        3.06      6.96 o 
  -7  11   4     1114.65     1249.48     45.43 o 
  -6  11   4       72.97       76.44     11.70 o 
  -5  11   4       93.51       83.27      8.13 o 
  -4  11   4      321.28      322.23     15.11 o 
  -3  11   4        0.68        2.80      4.16 o 
  -2  11   4       18.53       20.13      5.53 o 
  -1  11   4      359.53      453.04     20.79 o 
   0  11   4        6.13        1.17      5.63 o 
   1  11   4      830.04      848.50     38.44 o 
   2  11   4     1165.20     1235.49     51.74 o 
   3  11   4        2.02        0.00      4.83 o 
   4  11   4      126.35      130.29     23.16 o 
   5  11   4       14.59       11.89     12.47 o 
   6  11   4      232.35      207.06     39.81 o 
   7  11   4      325.02      314.18     40.90 o 
   8  11   4       30.30       14.65     18.22 o 
   9  11   4        8.36        3.98     13.71 o 
  10  11   4      102.15       83.79     17.22 o 
  11  11   4        1.14        0.00     10.93 o 
  12  11   4       21.72        5.05     14.33 o 
  13  11   4       79.10      104.34     25.76 o 
 -16  12   4        0.16        1.14     14.51 o 
 -15  12   4       44.98       76.54     17.40 o 
 -14  12   4        4.03        0.00     11.08 o 
 -13  12   4      170.43      171.61     19.52 o 
 -12  12   4        8.94        0.00     19.32 o 
 -11  12   4        2.03        0.00      9.85 o 
 -10  12   4      178.75      197.27     19.04 o 
  -9  12   4      362.85      461.79     27.70 o 
  -8  12   4     2002.72     2026.43     79.39 o 
  -7  12   4       43.46       45.70     10.44 o 
  -6  12   4       39.17       39.23     27.30 o 
  -5  12   4        2.90        0.00      5.86 o 
  -4  12   4        0.22        1.42      4.97 o 
  -3  12   4        3.14        0.00      4.80 o 
  -2  12   4       27.55       17.99      6.25 o 
  -1  12   4        0.07        1.81      5.01 o 
   0  12   4      316.69      354.37     21.70 o 
   1  12   4       20.41       31.07      7.81 o 
   2  12   4        0.06        0.00      5.87 o 
   3  12   4      697.21      727.44     31.04 o 
   4  12   4      750.15      740.64     52.63 o 
   5  12   4      398.09      392.55     30.69 o 
   6  12   4        8.03        0.00     12.13 o 
   7  12   4      119.71      103.80     19.70 o 
   8  12   4       24.73        7.48     17.93 o 
   9  12   4       10.45        4.34     15.79 o 
  10  12   4        3.94        0.00     18.40 o 
  11  12   4       16.07       14.12     12.49 o 
  12  12   4        7.15        6.40     14.81 o 
 -16  13   4       28.57       26.93     15.58 o 
 -15  13   4        0.42        0.00     11.83 o 
 -14  13   4        0.00        0.00     10.52 o 
 -13  13   4       21.32        0.00     14.88 o 
 -12  13   4       34.61       21.03     13.42 o 
 -11  13   4       65.56       69.25     14.35 o 
 -10  13   4        0.08        0.00     10.64 o 
  -9  13   4       10.68        1.22     13.82 o 
  -8  13   4       54.51       37.33     10.84 o 
  -7  13   4      203.62      188.04     33.82 o 
  -6  13   4       39.19       44.81      9.96 o 
  -5  13   4      885.89      901.96     47.43 o 
  -4  13   4       36.69       28.23      6.83 o 
  -3  13   4      496.63      520.85     24.01 o 
  -2  13   4       35.11       21.87      8.23 o 
  -1  13   4        0.59        3.93      6.62 o 
   0  13   4      136.07      171.98     18.87 o 
   1  13   4       62.85       78.10     11.13 o 
   2  13   4      238.38      242.34     23.13 o 
   3  13   4      953.80      972.84     38.97 o 
   4  13   4      214.99      197.92     45.67 o 
   5  13   4     1715.62     1525.54    130.95 o 
   6  13   4      349.56      362.35     30.21 o 
   7  13   4        2.67        0.00     16.17 o 
   8  13   4       38.10       26.37     20.70 o 
   9  13   4       12.42       17.74     16.27 o 
  10  13   4      117.74      138.74     23.75 o 
  11  13   4        0.72        0.00     27.85 o 
  12  13   4       34.25        8.35     29.24 o 
 -15  14   4        5.87       15.44     14.81 o 
 -14  14   4        6.17       24.05     14.51 o 
 -13  14   4      106.91       80.49     19.74 o 
 -12  14   4      130.32      123.76     29.24 o 
 -11  14   4       12.95       13.92     11.59 o 
 -10  14   4      219.84      225.03     25.75 o 
  -9  14   4        9.40       15.45     10.30 o 
  -8  14   4       16.66        7.97     16.71 o 
  -7  14   4       32.01       31.10     11.69 o 
  -6  14   4      313.08      265.11     24.38 o 
  -5  14   4      114.21      131.81     32.03 o 
  -4  14   4      929.21     1010.59     44.07 o 
  -3  14   4      158.84      188.18     17.68 o 
  -2  14   4        2.01        2.46      6.42 o 
  -1  14   4       72.15       73.16     11.74 o 
   0  14   4      724.76      766.54     39.95 o 
   1  14   4       61.10       48.54     10.14 o 
   2  14   4       10.52        0.00     10.25 o 
   3  14   4        5.55        1.90     11.67 o 
   4  14   4      402.62      375.82     30.24 o 
   5  14   4       12.47        0.00     13.28 o 
   6  14   4        0.71        0.00     18.33 o 
   7  14   4       31.54        7.19     15.77 o 
   8  14   4      113.76      142.60     22.77 o 
   9  14   4      285.45      281.73     38.51 o 
  10  14   4        0.74        4.27     22.95 o 
  11  14   4        1.01        0.00     30.63 o 
 -14  15   4       14.56       13.43     15.39 o 
 -13  15   4       34.66       41.09     25.06 o 
 -12  15   4       44.13       36.29     15.32 o 
 -11  15   4        5.47        0.00      9.27 o 
 -10  15   4      141.21      158.74     22.38 o 
  -9  15   4      150.37      149.40     21.36 o 
  -8  15   4        4.14        0.00      9.70 o 
  -7  15   4      423.64      417.26     45.96 o 
  -6  15   4      118.26       91.48     15.97 o 
  -5  15   4      152.73      151.47     19.04 o 
  -4  15   4      994.57      987.33     92.64 o 
  -3  15   4      110.20      100.07     14.73 o 
  -2  15   4       86.13       89.76     12.37 o 
  -1  15   4     1024.64     1065.78     46.94 o 
   0  15   4      265.33      268.65     21.31 o 
   1  15   4     2982.55     2924.33     95.87 o 
   2  15   4      387.71      388.43     22.44 o 
   3  15   4      252.96      264.93     34.87 o 
   4  15   4      718.52      564.86     44.19 o 
   5  15   4       12.48        2.16     13.75 o 
   6  15   4       40.41       28.70     20.15 o 
   7  15   4        1.25        0.00     15.43 o 
   8  15   4        8.01       10.42     15.50 o 
   9  15   4       15.56        0.00     15.53 o 
  10  15   4       19.19       12.28     33.42 o 
  11  15   4        5.01        0.00     30.63 o 
 -14  16   4      107.27       96.44     21.67 o 
 -13  16   4        2.19        0.90     13.42 o 
 -12  16   4       16.06       14.76     13.90 o 
 -11  16   4        1.30        0.00     20.19 o 
 -10  16   4        0.32        1.74     11.33 o 
  -9  16   4        4.41        1.58     10.44 o 
  -8  16   4        0.17        0.00      9.01 o 
  -7  16   4        9.98       16.53     10.54 o 
  -6  16   4      116.86       94.01     23.67 o 
  -5  16   4        8.40        0.00     18.10 o 
  -4  16   4      163.26      199.55     21.89 o 
  -3  16   4      146.83      115.37     14.07 o 
  -2  16   4        0.09        3.61      7.58 o 
  -1  16   4      481.74      498.31     28.48 o 
   0  16   4      448.44      400.80     24.74 o 
   1  16   4       62.00       45.24     10.31 o 
   2  16   4       49.23       39.16     10.25 o 
   3  16   4       19.20        0.00     12.74 o 
   4  16   4      218.53      197.34     24.04 o 
   5  16   4      274.44      212.11     30.33 o 
   6  16   4        1.39        0.00     12.98 o 
   7  16   4      151.51      162.02     28.93 o 
   8  16   4        9.00       22.43     17.60 o 
   9  16   4        4.92        0.00     16.54 o 
  10  16   4        0.19       35.10     23.00 o 
 -13  17   4       17.20        0.00     14.51 o 
 -12  17   4        8.31        7.57     20.19 o 
 -11  17   4       75.02       89.73     32.72 o 
 -10  17   4       48.52       75.50     17.26 o 
  -9  17   4      211.09      217.48     26.01 o 
  -8  17   4       43.45       21.69     12.35 o 
  -7  17   4       11.92        9.81     10.30 o 
  -6  17   4       22.29        4.31     11.14 o 
  -5  17   4      247.50      212.17     22.93 o 
  -4  17   4        0.14        0.00     22.28 o 
  -3  17   4     1826.15     1783.87     88.43 o 
  -2  17   4      315.92      360.61     24.56 o 
  -1  17   4      838.66      860.15     48.39 o 
   0  17   4      286.47      293.74     24.71 o 
   1  17   4       18.85       12.95     12.98 o 
   2  17   4        3.85        6.21      9.02 o 
   3  17   4       78.00       51.30     20.95 o 
   4  17   4        2.06        0.00     16.16 o 
   5  17   4       37.66        0.00     16.21 o 
   6  17   4      164.82      166.05     27.49 o 
   7  17   4        0.00        0.93     14.47 o 
   8  17   4       73.98       65.51     19.16 o 
   9  17   4        4.48       27.13     19.74 o 
 -12  18   4       36.59       72.70     25.76 o 
 -11  18   4        2.21       12.92     13.07 o 
 -10  18   4       30.55       20.09     13.37 o 
  -9  18   4       26.46       40.25     15.18 o 
  -8  18   4        0.97        0.00     10.44 o 
  -7  18   4        5.31        0.00     11.14 o 
  -6  18   4      176.73      168.16     22.07 o 
  -5  18   4       55.69       38.52     24.37 o 
  -4  18   4        6.57        1.90     18.10 o 
  -3  18   4      309.51      292.40     26.43 o 
  -2  18   4       66.96       46.78     13.98 o 
  -1  18   4       41.10       34.23     11.62 o 
   0  18   4        0.31        0.00      8.04 o 
   1  18   4      124.87      126.90     17.49 o 
   2  18   4      330.25      250.99     31.10 o 
   3  18   4      200.35      111.89     27.45 o 
   4  18   4        2.10        4.02     13.81 o 
   5  18   4        2.30        0.29     13.81 o 
   6  18   4        6.00        7.90     16.40 o 
   7  18   4       25.38       11.20     17.65 o 
   8  18   4        0.16        0.00     20.02 o 
 -11  19   4       56.52       68.44     38.99 o 
 -10  19   4        5.36        4.23     13.07 o 
  -9  19   4        2.50        6.43     12.69 o 
  -8  19   4        0.12        5.85     11.59 o 
  -7  19   4       56.19       52.36     15.69 o 
  -6  19   4       81.29       40.29     15.05 o 
  -5  19   4      242.76      206.39     23.96 o 
  -4  19   4      111.93       99.67     17.49 o 
  -3  19   4       13.77        0.57     10.30 o 
  -2  19   4       36.25       23.32     14.62 o 
  -1  19   4      826.53      913.25     52.36 o 
   0  19   4       10.64        5.05      9.24 o 
   1  19   4       31.85       20.44     10.25 o 
   2  19   4        0.18       18.29     14.77 o 
   3  19   4       10.76        0.00     14.01 o 
   4  19   4       85.91       55.87     17.91 o 
   5  19   4       19.75        3.94     14.53 o 
   6  19   4        4.45        7.68     15.95 o 
   7  19   4        0.13        9.58     15.92 o 
  -9  20   4        2.78        0.00     13.37 o 
  -8  20   4       37.95       32.07     15.69 o 
  -7  20   4      119.98       85.36     19.57 o 
  -6  20   4        0.08        5.36     12.35 o 
  -5  20   4       43.50       44.79     14.38 o 
  -4  20   4       81.59      130.11     27.85 o 
  -3  20   4       14.52        0.00     11.04 o 
  -2  20   4       47.75       72.90     16.22 o 
  -1  20   4        8.16       16.31     10.85 o 
   0  20   4        0.04        7.59     12.65 o 
   1  20   4        3.87        0.86      9.58 o 
   2  20   4       17.25       23.44     13.76 o 
   3  20   4        0.00        0.00     12.92 o 
   4  20   4      181.04      117.53     46.14 o 
   5  20   4       65.03       35.60     16.40 o 
   6  20   4      180.26      111.20     27.30 o 
  -8  21   4        2.94       10.89     18.80 o 
  -7  21   4        0.50        0.00     12.35 o 
  -6  21   4      102.96      124.55     29.24 o 
  -5  21   4       72.68       91.98     20.89 o 
  -4  21   4       35.11        4.93     16.01 o 
  -3  21   4        6.12        6.68     11.59 o 
  -2  21   4        8.09       26.30     13.05 o 
  -1  21   4      110.14       55.70     20.89 o 
   0  21   4        0.17        0.00     10.20 o 
   1  21   4       42.13       18.47     12.00 o 
   2  21   4       29.89       23.88     15.31 o 
   3  21   4      195.10      161.53     44.56 o 
   4  21   4        0.05        0.00     14.28 o 
  -5  22   4        0.48       18.01     14.67 o 
  -4  22   4        0.90        0.93     13.05 o 
  -3  22   4       15.08        3.62     12.28 o 
  -2  22   4        1.55        6.96     12.69 o 
  -1  22   4        2.66        2.17     18.10 o 
   0  22   4        6.87       16.53     15.05 o 
   1  22   4        0.00        7.25     13.65 o 
 -19   1   5      138.12      116.96     30.52 o 
 -18   1   5       63.37       34.59     24.56 o 
 -17   1   5       31.63       23.89     24.55 o 
 -16   1   5      323.89      333.34     37.90 o 
 -15   1   5       58.40       85.63     25.60 o 
 -14   1   5       10.18       13.55     20.02 o 
 -13   1   5      130.05      147.42     26.08 o 
 -12   1   5      145.37      139.91     23.12 o 
 -11   1   5       52.59       46.82     17.21 o 
 -10   1   5     1057.66     1062.12     64.09 o 
  -9   1   5       46.11       33.73     16.01 o 
  -8   1   5     1439.28     1406.89     48.10 o 
  -7   1   5      119.47      116.45     10.85 o 
  -6   1   5     1674.84     1764.30     59.73 o 
  -5   1   5       79.63       91.80     10.41 o 
  -4   1   5      130.85      121.37     11.66 o 
  -3   1   5      488.95      557.97     26.01 o 
  -2   1   5      350.65      415.09     41.78 o 
  -1   1   5      687.37      680.53     52.24 o 
   0   1   5      274.08      238.52     36.91 o 
   1   1   5     1058.86     1168.59     72.47 o 
   2   1   5     1047.67     1063.67     58.62 o 
   3   1   5      645.81      669.94     44.29 o 
   4   1   5      205.79      202.84     25.09 o 
   5   1   5      201.73      209.64     27.07 o 
   6   1   5      224.93      237.53     29.04 o 
   7   1   5      392.24      378.30     37.38 o 
   8   1   5        9.93       41.93     22.28 o 
   9   1   5      202.98      211.83     31.46 o 
  10   1   5        0.00        4.72     15.24 o 
  11   1   5       58.18       34.29     15.96 o 
  12   1   5       16.27       18.54     10.25 o 
  13   1   5        9.28        7.13     10.74 o 
  14   1   5       34.99       27.71     11.85 o 
 -18   2   5       21.44       22.81     23.12 o 
 -17   2   5       19.38        6.20     38.99 o 
 -16   2   5       11.67       24.66     24.11 o 
 -15   2   5       13.94       21.02     20.61 o 
 -14   2   5       20.78       25.76     21.66 o 
 -13   2   5       58.29       58.95     23.12 o 
 -12   2   5        1.75        6.96     16.74 o 
 -11   2   5      201.27      254.71     28.05 o 
 -10   2   5      149.23      148.85     14.86 o 
  -9   2   5       11.43        9.73      9.85 o 
  -8   2   5       45.52       59.34      7.78 o 
  -7   2   5      210.82      206.48     13.98 o 
  -6   2   5        2.28        0.00      5.02 o 
  -5   2   5     4318.53     4442.39    137.26 o 
  -4   2   5       55.48       47.80      8.43 o 
  -3   2   5     5137.83     5323.80    163.50 o 
  -2   2   5     1542.37     1604.82     76.40 o 
  -1   2   5      294.98      302.54     25.10 o 
   0   2   5     2434.97     2402.56    110.00 o 
   1   2   5        7.03       13.19      9.31 o 
   2   2   5     3283.11     3552.20    157.92 o 
   3   2   5        1.64        2.44      7.69 o 
   4   2   5        4.12        3.09      8.70 o 
   5   2   5      107.91      151.53     26.46 o 
   6   2   5       12.52        8.35     10.83 o 
   7   2   5       92.06       87.07     20.61 o 
   8   2   5      162.84      154.75     32.72 o 
   9   2   5      177.74      144.38     26.53 o 
  10   2   5        8.31       11.31     14.94 o 
  11   2   5       86.48       97.37     42.03 o 
  12   2   5        6.63       14.10     12.56 o 
  13   2   5        0.88        1.16     11.52 o 
  14   2   5        6.37        4.82     10.45 o 
 -18   3   5        1.33        2.36     23.99 o 
 -17   3   5       23.82       26.62     24.98 o 
 -16   3   5       67.33       57.76     38.29 o 
 -15   3   5       53.80       53.20     23.38 o 
 -14   3   5        0.07        0.00     19.69 o 
 -13   3   5      300.52      266.24     30.53 o 
 -12   3   5        0.18       15.95     25.06 o 
 -11   3   5      328.01      323.01     30.48 o 
 -10   3   5      590.21      658.50     33.52 o 
  -9   3   5      247.55      231.17     18.42 o 
  -8   3   5      621.38      658.15     37.59 o 
  -7   3   5      122.62      114.23     10.29 o 
  -6   3   5     1440.77     1417.00     49.58 o 
  -5   3   5       27.03       20.14      6.63 o 
  -4   3   5     1709.68     1755.73     60.27 o 
  -3   3   5       21.31       20.32      6.40 o 
  -2   3   5     1150.08     1270.85     63.51 o 
  -1   3   5       36.70       46.09     11.69 o 
   0   3   5      471.64      674.95     91.93 o 
   1   3   5      280.42      300.03     27.07 o 
   2   3   5      511.74      572.58     57.11 o 
   3   3   5      117.23      146.61     21.59 o 
   4   3   5        1.82        1.55      8.70 o 
   5   3   5      200.52      209.49     44.56 o 
   6   3   5       97.34      120.90     21.59 o 
   7   3   5        3.20        3.48     11.81 o 
   8   3   5       54.22       34.30     16.04 o 
   9   3   5       23.94        0.00     16.01 o 
  10   3   5        4.06        6.43     14.25 o 
  11   3   5       78.52       53.28     14.63 o 
  12   3   5        1.54        0.49     11.72 o 
  13   3   5        0.69        0.00     12.66 o 
  14   3   5       26.76       37.90     15.75 o 
 -18   4   5       84.45      101.65     27.52 o 
 -17   4   5       50.88        6.31     26.08 o 
 -16   4   5       20.78       21.92     23.00 o 
 -15   4   5      105.51      115.59     41.77 o 
 -14   4   5        0.01        0.00     19.18 o 
 -13   4   5       54.96       74.49     21.66 o 
 -12   4   5       71.96       47.68     20.17 o 
 -11   4   5        2.19       24.98     10.15 o 
 -10   4   5       18.24        0.91     13.90 o 
  -9   4   5       20.94       13.16      8.40 o 
  -8   4   5      138.57      126.06     14.47 o 
  -7   4   5     1804.03     1934.04     64.21 o 
  -6   4   5       58.02       62.35      8.73 o 
  -5   4   5     1310.04     1275.60     46.12 o 
  -4   4   5       90.94       87.89     10.45 o 
  -3   4   5      554.11      573.70     26.46 o 
  -2   4   5       53.97       30.01     23.67 o 
  -1   4   5       88.42      102.31     16.71 o 
   0   4   5       14.78       16.71     11.14 o 
   1   4   5     2159.14     2247.51    105.51 o 
   2   4   5      212.14      267.01     26.53 o 
   3   4   5      314.51      281.26     42.48 o 
   4   4   5     3383.37     3418.26    156.41 o 
   5   4   5        3.42        2.09      9.85 o 
   6   4   5      127.52      151.29     25.37 o 
   7   4   5      799.80      931.30     71.74 o 
   8   4   5        2.02        4.18     12.80 o 
   9   4   5       24.34       33.04     16.04 o 
  10   4   5        0.15        8.17     15.05 o 
  11   4   5       27.94       26.49     30.63 o 
  12   4   5        8.98        6.17     11.15 o 
  13   4   5       35.69       53.79     17.94 o 
  14   4   5       21.15       21.01     15.07 o 
 -18   5   5       30.88       17.40     34.11 o 
 -17   5   5        0.19        0.00     21.15 o 
 -16   5   5        2.27        0.00     47.34 o 
 -15   5   5      121.42       92.13     24.11 o 
 -14   5   5      134.98      115.01     39.68 o 
 -13   5   5      193.14      256.85     31.00 o 
 -12   5   5      432.85      411.56     35.41 o 
 -11   5   5        0.19        3.37     11.35 o 
 -10   5   5       33.12       30.94     10.80 o 
  -9   5   5      253.37      251.94     19.97 o 
  -8   5   5       53.45       43.70     10.75 o 
  -7   5   5       74.05       66.96     17.04 o 
  -6   5   5     1295.18     1295.77     45.93 o 
  -5   5   5        5.19        0.00      4.68 o 
  -4   5   5      445.59      470.12     25.34 o 
  -3   5   5       19.73       12.43      6.54 o 
  -2   5   5     4761.65     4781.38    202.10 o 
  -1   5   5      130.41      117.03     16.65 o 
   0   5   5       41.92       56.66     13.26 o 
   1   5   5       64.31       78.98     15.66 o 
   2   5   5      352.11      414.00     27.32 o 
   3   5   5       34.68       22.12      9.09 o 
   4   5   5       16.56       15.54      8.91 o 
   5   5   5        0.04        0.00      7.24 o 
   6   5   5       12.52       18.32     10.03 o 
   7   5   5       94.91      123.22     33.42 o 
   8   5   5      133.44      194.79     30.91 o 
   9   5   5        3.98        0.00     13.37 o 
  10   5   5       10.55       16.13     16.65 o 
  11   5   5        2.69        0.00     16.04 o 
  12   5   5       22.27       13.23     12.51 o 
  13   5   5      106.78      121.35     21.42 o 
 -18   6   5        4.34        0.00     20.74 o 
 -17   6   5       50.75       63.83     21.38 o 
 -16   6   5       30.06       16.95     23.12 o 
 -15   6   5        9.21        0.00     21.59 o 
 -14   6   5       60.14       74.02     29.24 o 
 -13   6   5        8.27        0.00     20.02 o 
 -12   6   5        1.05        2.33     10.29 o 
 -11   6   5      145.04      173.76     17.99 o 
 -10   6   5       13.85       16.91     10.13 o 
  -9   6   5      111.66      114.29     24.97 o 
  -8   6   5      121.31      109.59     14.29 o 
  -7   6   5        2.90        5.47      7.31 o 
  -6   6   5       59.93       52.31      7.81 o 
  -5   6   5      343.68      293.75     16.93 o 
  -4   6   5       21.90       19.40      6.62 o 
  -3   6   5     1286.22     1427.94     51.12 o 
  -2   6   5       70.57       66.37     10.27 o 
  -1   6   5     2775.15     2714.97     99.60 o 
   0   6   5      199.71      218.31     23.57 o 
   1   6   5      204.45      250.29     30.64 o 
   2   6   5      124.99      112.17     19.18 o 
   3   6   5       25.31       26.46     12.80 o 
   4   6   5      104.05      116.36     46.65 o 
   5   6   5      135.52      103.74     21.15 o 
   6   6   5        2.56        4.54     13.23 o 
   7   6   5      207.36      302.72     35.41 o 
   8   6   5      202.03      205.73     25.18 o 
   9   6   5       31.39       36.65     14.89 o 
  10   6   5       91.88      106.12     61.27 o 
  11   6   5       21.98       17.53     26.45 o 
  12   6   5       85.99      110.08     31.33 o 
  13   6   5       44.43       26.78     28.63 o 
 -18   7   5        0.40        0.00     21.58 o 
 -17   7   5       12.93       18.36     14.97 o 
 -16   7   5        3.97        0.00     24.90 o 
 -15   7   5       23.47        0.00     22.14 o 
 -14   7   5       34.47        0.00     19.69 o 
 -13   7   5      106.74       79.37     23.63 o 
 -12   7   5       58.41       53.07     14.67 o 
 -11   7   5     1245.65     1209.47     75.19 o 
 -10   7   5      474.29      502.37     29.61 o 
  -9   7   5      114.57      133.97     15.76 o 
  -8   7   5     1091.17     1153.57     50.82 o 
  -7   7   5       33.99       25.50     13.89 o 
  -6   7   5      335.82      332.45     22.72 o 
  -5   7   5       55.21       45.34      8.64 o 
  -4   7   5       77.48       72.71      9.75 o 
  -3   7   5      118.48      120.91     15.81 o 
  -2   7   5     2218.64     2092.70     71.17 o 
  -1   7   5       99.60      120.71     18.40 o 
   0   7   5     1516.26     1481.22     75.87 o 
   1   7   5       53.25       85.65     16.71 o 
   2   7   5      571.12      621.42     55.02 o 
   3   7   5       10.21        4.62     10.30 o 
   4   7   5      130.06      169.88     26.08 o 
   5   7   5        1.86        0.00     12.28 o 
   6   7   5       39.14       36.90     15.75 o 
   7   7   5        1.44        0.00     13.78 o 
   8   7   5       14.09       38.18     18.63 o 
   9   7   5       88.83      101.42     26.42 o 
  10   7   5        0.00        3.67     17.64 o 
  11   7   5      140.32      128.57     23.79 o 
  12   7   5        0.02       16.68     21.15 o 
  13   7   5        5.27        0.00     21.01 o 
 -17   8   5       13.92        0.19     18.10 o 
 -16   8   5       56.47       95.30     38.87 o 
 -15   8   5       46.03       14.10     12.41 o 
 -14   8   5       14.79       33.38     13.82 o 
 -13   8   5        9.51        0.00     15.87 o 
 -12   8   5      403.52      376.59     27.49 o 
 -11   8   5      287.19      351.92     41.12 o 
 -10   8   5       35.60       29.72     11.14 o 
  -9   8   5      153.43      198.13     18.49 o 
  -8   8   5       12.74       16.67      9.09 o 
  -7   8   5       43.37       46.16     11.40 o 
  -6   8   5        2.85        0.96     12.57 o 
  -5   8   5     1586.38     1557.30     55.13 o 
  -4   8   5        0.28        0.00      5.24 o 
  -3   8   5       16.99        9.56      6.58 o 
  -2   8   5       82.15       67.53     11.40 o 
  -1   8   5      242.03      249.69     24.75 o 
   0   8   5       51.99       54.65     15.39 o 
   1   8   5      149.93      183.31     35.51 o 
   2   8   5       84.65       84.54     19.03 o 
   3   8   5       63.55       61.39     32.72 o 
   4   8   5        0.37        0.00     12.28 o 
   5   8   5        2.23        0.00     11.29 o 
   6   8   5        0.29        8.88     14.05 o 
   7   8   5       98.64       92.86     23.39 o 
   8   8   5      493.37      670.71     54.49 o 
   9   8   5       26.22       29.50     23.67 o 
  10   8   5       53.70       66.75     24.98 o 
  11   8   5        0.01        0.00     18.40 o 
  12   8   5       54.21       61.45     20.32 o 
  13   8   5        7.16        0.00     21.58 o 
 -17   9   5       91.36       82.00     17.91 o 
 -16   9   5       11.99        8.57     15.48 o 
 -15   9   5      299.25      262.11     27.32 o 
 -14   9   5       78.12       58.61     15.19 o 
 -13   9   5       70.76       54.55     12.52 o 
 -12   9   5     2743.73     2788.12    108.10 o 
 -11   9   5      332.02      369.02     26.21 o 
 -10   9   5     1196.28     1367.04     58.93 o 
  -9   9   5       13.09       21.35     10.10 o 
  -8   9   5       23.06       27.38     10.45 o 
  -7   9   5       26.44       28.15     10.16 o 
  -6   9   5      773.45      763.12     37.46 o 
  -5   9   5       63.43       63.24      9.28 o 
  -4   9   5       69.48       95.11     10.90 o 
  -3   9   5        0.74        0.00      5.85 o 
  -2   9   5       34.99       20.82      7.89 o 
  -1   9   5        1.43        3.51      9.49 o 
   0   9   5        0.01        0.00      9.49 o 
   1   9   5       68.78      109.12     22.28 o 
   2   9   5       16.97       22.65     19.49 o 
   3   9   5      115.27      126.31     18.80 o 
   4   9   5     1072.86     1071.51     64.52 o 
   5   9   5       85.62       81.22     22.01 o 
   6   9   5      173.63      198.30     30.48 o 
   7   9   5      645.37      657.60     53.18 o 
   8   9   5        5.52        9.21     19.03 o 
   9   9   5      482.98      568.50     92.61 o 
  10   9   5       70.28       69.93     41.08 o 
  11   9   5        2.43        0.00     19.49 o 
  12   9   5        2.06       28.54     24.61 o 
 -17  10   5       26.16       31.54     19.58 o 
 -16  10   5      137.76      145.06     20.24 o 
 -15  10   5      178.99      157.00     20.43 o 
 -14  10   5        0.53        0.00     10.92 o 
 -13  10   5       40.43       46.69     12.06 o 
 -12  10   5      306.36      313.91     21.47 o 
 -11  10   5     1479.44     1517.09     55.48 o 
 -10  10   5        6.59        0.00     10.22 o 
  -9  10   5      233.51      280.16     22.48 o 
  -8  10   5        4.46        2.74      9.21 o 
  -7  10   5      539.68      520.84     29.92 o 
  -6  10   5      565.39      576.99     31.21 o 
  -5  10   5       10.46       12.17      7.96 o 
  -4  10   5       10.26        8.32      6.31 o 
  -3  10   5       46.29       40.36      8.78 o 
  -2  10   5      647.83      627.72     28.83 o 
  -1  10   5        0.64        0.00      7.08 o 
   0  10   5      482.61      520.74     40.39 o 
   1  10   5        0.08        4.18      6.78 o 
   2  10   5      355.71      404.51     24.82 o 
   3  10   5        2.44        0.00     13.26 o 
   4  10   5      442.42      562.55     92.61 o 
   5  10   5       40.73       36.20     25.06 o 
   6  10   5        4.24        6.66     18.04 o 
   7  10   5      206.54      190.93     31.90 o 
   8  10   5      501.72      586.97     51.69 o 
   9  10   5       10.55        4.93     25.06 o 
  10  10   5        0.31        7.40     20.17 o 
  11  10   5        0.05        0.00     20.17 o 
  12  10   5       18.80       17.45     24.98 o 
 -16  11   5        3.44        3.61     16.60 o 
 -15  11   5       24.67       11.67     14.24 o 
 -14  11   5      374.60      454.47     29.15 o 
 -13  11   5        0.80        0.00     11.89 o 
 -12  11   5        4.02        0.00     13.01 o 
 -11  11   5       46.82       37.63     12.07 o 
 -10  11   5      549.15      498.82     33.97 o 
  -9  11   5      276.39      319.96     20.33 o 
  -8  11   5     2389.89     2276.23    119.13 o 
  -7  11   5        7.22        2.08      6.36 o 
  -6  11   5       76.14       80.65     10.83 o 
  -5  11   5      300.82      335.40     25.13 o 
  -4  11   5       23.55       15.19      6.04 o 
  -3  11   5      329.82      320.98     16.85 o 
  -2  11   5       61.85       59.54      8.45 o 
  -1  11   5      113.80      114.22     10.59 o 
   0  11   5      658.41      672.87     33.97 o 
   1  11   5      133.61      136.61     14.70 o 
   2  11   5        1.47        0.00      6.97 o 
   3  11   5        4.74        0.00     12.86 o 
   4  11   5       19.63       18.32     14.94 o 
   5  11   5     1186.29     1278.12     75.84 o 
   6  11   5      322.96      362.27     39.87 o 
   7  11   5        9.52       26.85     20.05 o 
   8  11   5      552.59      614.52     54.14 o 
   9  11   5        0.05       17.90     20.61 o 
  10  11   5       53.84       38.04     23.00 o 
  11  11   5      143.04      140.62     34.94 o 
  12  11   5        3.24        0.00     22.97 o 
 -16  12   5      122.90      173.99     26.42 o 
 -15  12   5       82.87       56.04     17.91 o 
 -14  12   5      162.67      235.88     45.82 o 
 -13  12   5       36.93       27.93     27.91 o 
 -12  12   5        0.08        0.00     10.19 o 
 -11  12   5      288.83      271.21     23.32 o 
 -10  12   5      412.03      456.25     29.36 o 
  -9  12   5     1110.29     1086.02     49.60 o 
  -8  12   5       34.13       25.77      9.93 o 
  -7  12   5     1738.16     1668.19     68.87 o 
  -6  12   5        2.87        0.00      7.15 o 
  -5  12   5       64.52       57.81     16.57 o 
  -4  12   5        0.84        0.00      6.34 o 
  -3  12   5        0.01        0.00      6.05 o 
  -2  12   5      260.28      292.13     22.51 o 
  -1  12   5      161.49      177.31     16.48 o 
   0  12   5        1.14        0.48      6.82 o 
   1  12   5      123.42      129.44     19.71 o 
   2  12   5      470.02      547.29     30.17 o 
   3  12   5      154.52      203.35     29.34 o 
   4  12   5        1.18        0.00     14.81 o 
   5  12   5      157.90      196.94     31.32 o 
   6  12   5       67.49        3.78     18.73 o 
   7  12   5       47.89       40.62     22.58 o 
   8  12   5      287.62      356.35     43.29 o 
   9  12   5        8.37       39.55     24.11 o 
  10  12   5        2.72       16.98     22.39 o 
  11  12   5        0.29        0.00     21.59 o 
 -15  13   5       10.66        0.00     13.56 o 
 -14  13   5       24.59        4.81     12.56 o 
 -13  13   5       36.10       19.66     19.98 o 
 -12  13   5      223.34      199.05     22.34 o 
 -11  13   5       10.85        3.40     10.85 o 
 -10  13   5      318.12      256.43     22.30 o 
  -9  13   5      238.89      237.67     21.03 o 
  -8  13   5       20.06       17.25      9.89 o 
  -7  13   5     1076.41     1012.71     47.13 o 
  -6  13   5      858.11      850.13     40.95 o 
  -5  13   5        0.41        0.06      9.17 o 
  -4  13   5     2655.06     2562.69     98.43 o 
  -3  13   5        0.39        0.00      6.36 o 
  -2  13   5      254.44      229.60     16.55 o 
  -1  13   5        2.81        3.84      6.65 o 
   0  13   5        1.45        0.94      6.86 o 
   1  13   5      260.77      272.26     33.32 o 
   2  13   5      193.16      265.31     28.07 o 
   3  13   5      213.94      188.37     58.49 o 
   4  13   5      632.28      675.83     51.95 o 
   5  13   5        7.62       33.21     19.03 o 
   6  13   5       38.48       46.58     21.06 o 
   7  13   5       94.55       70.91     25.76 o 
   8  13   5       26.45       58.97     24.40 o 
   9  13   5        0.03        0.00     19.57 o 
  10  13   5       26.45       23.18     25.09 o 
  11  13   5       68.68       70.94     38.29 o 
 -15  14   5        0.04        0.00     14.33 o 
 -14  14   5       21.64       13.47     14.13 o 
 -13  14   5       96.01       82.99     19.57 o 
 -12  14   5        2.80       14.52     13.37 o 
 -11  14   5        0.40        3.73     12.04 o 
 -10  14   5       38.30       48.27     14.67 o 
  -9  14   5       65.56       46.11     13.92 o 
  -8  14   5       19.29       11.46     10.30 o 
  -7  14   5       52.04       47.84     13.68 o 
  -6  14   5       91.27       78.89     15.66 o 
  -5  14   5     1380.26     1446.75    130.98 o 
  -4  14   5      249.88      276.62     25.72 o 
  -3  14   5       13.89        5.43      8.68 o 
  -2  14   5        9.23       16.71     10.17 o 
  -1  14   5        1.14        2.55      8.59 o 
   0  14   5       11.46        7.03     11.80 o 
   1  14   5     1091.25     1205.90     53.19 o 
   2  14   5        4.87        6.46     15.69 o 
   3  14   5       59.91       46.74     20.61 o 
   4  14   5       75.51       51.39     35.51 o 
   5  14   5      115.14      124.23     29.24 o 
   6  14   5       20.12       61.79     23.08 o 
   7  14   5        2.96       17.19     29.24 o 
   8  14   5       97.13       59.90     25.74 o 
   9  14   5        0.05        0.00     24.37 o 
  10  14   5      139.64      208.64     39.79 o 
 -14  15   5       78.27      124.56     25.06 o 
 -13  15   5       44.88       68.19     19.04 o 
 -12  15   5        9.76        0.00     12.69 o 
 -11  15   5      195.46      211.97     26.74 o 
 -10  15   5      358.48      419.15     50.83 o 
  -9  15   5        1.81       12.42     11.33 o 
  -8  15   5       26.18       36.90     14.62 o 
  -7  15   5       49.83       22.97     13.23 o 
  -6  15   5        1.62       19.83     23.67 o 
  -5  15   5      194.89      185.35     22.38 o 
  -4  15   5       32.49       11.26     34.81 o 
  -3  15   5      402.24      407.08     32.11 o 
  -2  15   5      227.59      281.18     26.89 o 
  -1  15   5       96.87       84.68     13.60 o 
   0  15   5      445.25      414.55     26.51 o 
   1  15   5        2.50        4.08      8.06 o 
   2  15   5      991.62      692.34     68.26 o 
   3  15   5       73.09       65.00     20.17 o 
   4  15   5       15.35       13.23     43.86 o 
   5  15   5       35.45       48.04     19.69 o 
   6  15   5       37.40       51.87     19.40 o 
   7  15   5       78.90       71.29     26.46 o 
   8  15   5        5.45        0.00     20.34 o 
   9  15   5       20.11       19.55     22.75 o 
 -13  16   5       16.11        9.13     15.39 o 
 -12  16   5        0.29        0.00     12.62 o 
 -11  16   5       26.67       37.25     15.39 o 
 -10  16   5       30.23       33.70     14.25 o 
  -9  16   5      130.66      123.84     20.74 o 
  -8  16   5       50.42       28.33     28.54 o 
  -7  16   5      156.71      195.12     38.99 o 
  -6  16   5      182.55      195.07     30.63 o 
  -5  16   5      329.59      323.98     29.44 o 
  -4  16   5      214.08      257.02     50.83 o 
  -3  16   5      578.33      586.12     39.80 o 
  -2  16   5      120.31      173.84     17.61 o 
  -1  16   5      392.04      391.06     25.95 o 
   0  16   5      309.38      331.17     52.78 o 
   1  16   5      219.04      207.28     18.84 o 
   2  16   5       60.57       64.30     21.06 o 
   3  16   5       11.85        5.13     17.04 o 
   4  16   5        3.75        0.00     14.67 o 
   5  16   5        4.27        4.05     15.66 o 
   6  16   5       86.29       62.88     42.47 o 
   7  16   5       29.69        5.64     33.42 o 
   8  16   5       14.62       11.84     19.69 o 
 -12  17   5       13.52       18.48     15.18 o 
 -11  17   5        2.34       14.69     13.65 o 
 -10  17   5        4.75        1.52     10.70 o 
  -9  17   5       89.45      126.29     21.75 o 
  -8  17   5       96.46      116.39     20.74 o 
  -7  17   5       16.24        9.37     10.70 o 
  -6  17   5       35.71       26.83     12.35 o 
  -5  17   5        7.57       12.30     11.33 o 
  -4  17   5       19.13       36.74     14.13 o 
  -3  17   5      157.40      136.14     23.67 o 
  -2  17   5      324.65      302.69     27.03 o 
  -1  17   5      414.06      440.07     32.11 o 
   0  17   5       23.80       11.68     10.03 o 
   1  17   5       28.76       23.46     12.00 o 
   2  17   5       19.33        0.00     16.22 o 
   3  17   5        0.21        0.60     16.71 o 
   4  17   5       35.17       25.10     25.76 o 
   5  17   5      155.10      125.72     25.60 o 
   6  17   5       23.65       22.21     19.74 o 
   7  17   5       65.06       23.18     40.38 o 
   8  17   5        3.19        0.00     17.04 o 
 -11  18   5        6.04        0.00     13.37 o 
 -10  18   5       33.83       56.16     17.40 o 
  -9  18   5       87.22      141.42     22.92 o 
  -8  18   5       35.57       27.08     18.10 o 
  -7  18   5        6.27        9.50     11.04 o 
  -6  18   5       12.57        4.54     11.04 o 
  -5  18   5       22.17       34.71     13.65 o 
  -4  18   5       92.89      135.59     25.76 o 
  -3  18   5       58.37       69.61     17.40 o 
  -2  18   5        0.35        0.00      9.83 o 
  -1  18   5       41.21       26.85     12.24 o 
   0  18   5       75.37       80.67     14.18 o 
   1  18   5      388.57      349.54     48.74 o 
   2  18   5      116.52       76.31     26.46 o 
   3  18   5       36.98       48.73     18.71 o 
   4  18   5       60.60       15.63     17.40 o 
   5  18   5       44.04       32.50     25.76 o 
   6  18   5       53.55       26.27     34.11 o 
 -10  19   5      139.63      173.99     26.01 o 
  -9  19   5       27.87       28.99     15.97 o 
  -8  19   5       56.38       96.95     19.62 o 
  -7  19   5       56.56       35.33     17.40 o 
  -6  19   5       36.19       38.02     26.46 o 
  -5  19   5       99.19       75.97     17.26 o 
  -4  19   5       66.25       84.93     17.72 o 
  -3  19   5        3.78        5.07     10.92 o 
  -2  19   5       89.94       80.33     20.19 o 
  -1  19   5      165.32      233.93     30.63 o 
   0  19   5       57.30       37.12     12.25 o 
   1  19   5       30.03        0.00     12.35 o 
   2  19   5      172.80       97.22     64.05 o 
   3  19   5      139.09      109.57     55.70 o 
   4  19   5       63.07       43.79     19.40 o 
   5  19   5       23.28        1.75     17.21 o 
  -8  20   5       69.56       47.79     17.26 o 
  -7  20   5        8.10        9.69     12.62 o 
  -6  20   5      114.04       88.94     36.90 o 
  -5  20   5        3.86        0.93     11.33 o 
  -4  20   5       20.27        6.80     12.35 o 
  -3  20   5       81.19       83.25     34.81 o 
  -2  20   5       32.95       22.28     12.69 o 
  -1  20   5        0.00        0.00     11.04 o 
   0  20   5        7.45       11.07     10.22 o 
   1  20   5        2.16       11.27     16.22 o 
   2  20   5       47.87       26.54     27.15 o 
   3  20   5      142.03      102.10     22.75 o 
   4  20   5        1.36       11.29     18.19 o 
  -6  21   5       20.55       35.27     34.11 o 
  -5  21   5       28.67       37.93     16.22 o 
  -4  21   5        6.33        5.41     12.62 o 
  -3  21   5       42.74       41.73     15.66 o 
  -2  21   5        0.67        0.00     10.54 o 
  -1  21   5       26.75       23.67     13.68 o 
   0  21   5        0.75       19.49     26.45 o 
   1  21   5        0.11        0.00     14.67 o 
 -18   0   6      127.11      121.14     43.17 o 
 -17   0   6      161.51      107.22     40.38 o 
 -16   0   6      148.47       96.08     38.99 o 
 -15   0   6      112.05       26.46     34.81 o 
 -14   0   6      521.72      636.47     71.03 o 
 -13   0   6      288.88      278.51     45.95 o 
 -12   0   6        4.95        8.35     22.28 o 
 -11   0   6        0.78       33.42     23.67 o 
 -10   0   6      530.19      590.55     64.07 o 
  -9   0   6      208.26      136.47     32.03 o 
  -8   0   6      227.88      334.55     28.44 o 
  -7   0   6        4.82        0.00      9.31 o 
  -6   0   6       39.53        9.93     11.29 o 
  -5   0   6      780.48      750.15     46.17 o 
  -4   0   6      119.20      125.31     19.04 o 
  -3   0   6      161.57      204.03     23.08 o 
  -2   0   6      163.95      203.31     30.64 o 
  -1   0   6       12.02       13.92     13.92 o 
   0   0   6     1011.33      973.97     78.03 o 
   1   0   6      377.78      451.24     50.14 o 
   2   0   6       70.76       96.08     26.46 o 
   3   0   6      564.09      551.57     59.89 o 
   4   0   6        1.42       29.24     19.49 o 
   5   0   6     3318.64     4020.63    260.88 o 
   6   0   6        1.72        0.00     15.32 o 
   7   0   6       93.77       87.72     32.03 o 
   8   0   6        1.50       13.92     23.67 o 
   9   0   6      159.17      300.77     55.70 o 
  10   0   6        0.06        0.00     20.89 o 
  11   0   6        5.06        0.00     23.67 o 
  12   0   6      129.99      176.84     51.52 o 
  13   0   6        5.44        6.96     30.63 o 
 -18   1   6       12.19        0.00     52.21 o 
 -17   1   6       71.42       47.34     27.57 o 
 -16   1   6      491.65      490.23     45.30 o 
 -15   1   6        0.09        0.00     22.14 o 
 -14   1   6        9.28       45.71     22.58 o 
 -13   1   6       65.67       46.65     22.65 o 
 -12   1   6        0.19        3.11     16.65 o 
 -11   1   6     1060.32     1113.69     66.97 o 
 -10   1   6       52.34       23.27     15.24 o 
  -9   1   6     1104.55     1159.02     52.02 o 
  -8   1   6       17.90       25.04      8.12 o 
  -7   1   6       48.92       48.38      9.71 o 
  -6   1   6       13.84       14.95      7.29 o 
  -5   1   6      929.16     1053.39     41.85 o 
  -4   1   6       75.07       89.41     11.58 o 
  -3   1   6      453.20      484.80     25.86 o 
  -2   1   6      392.04      370.50     29.50 o 
  -1   1   6       57.37       47.34     12.80 o 
   0   1   6     1604.54     1644.69     82.78 o 
   1   1   6       43.23       49.26     14.25 o 
   2   1   6      359.03      335.15     31.47 o 
   3   1   6       81.98       73.02     32.03 o 
   4   1   6      380.43      374.51     35.85 o 
   5   1   6       58.33       49.55     32.72 o 
   6   1   6      278.03      332.38     36.92 o 
   7   1   6      184.24      223.56     32.97 o 
   8   1   6      533.20      675.81    106.54 o 
   9   1   6        1.19        0.81     15.05 o 
  10   1   6       10.06        0.00     17.21 o 
  11   1   6      210.17      299.57     43.19 o 
  12   1   6       21.49       45.95     34.11 o 
  13   1   6       21.36       31.88     25.06 o 
 -18   2   6       32.04        0.00     26.53 o 
 -17   2   6        1.51        0.00     24.98 o 
 -16   2   6       16.05       21.86     26.08 o 
 -15   2   6       55.60       50.13     24.61 o 
 -14   2   6      133.92      160.13     28.55 o 
 -13   2   6      298.28      227.21     30.91 o 
 -12   2   6       60.49       66.87     21.59 o 
 -11   2   6      157.87      147.09     24.56 o 
 -10   2   6      196.13      214.39     27.06 o 
  -9   2   6       13.02       16.54     13.50 o 
  -8   2   6      266.46      300.82     23.12 o 
  -7   2   6       37.67       28.45      8.51 o 
  -6   2   6     1430.23     1485.09     53.79 o 
  -5   2   6       27.08       27.91      7.89 o 
  -4   2   6       57.58       51.96      9.62 o 
  -3   2   6        0.01        8.67      6.06 o 
  -2   2   6        1.11        0.00      7.33 o 
  -1   2   6       31.57       33.42     11.81 o 
   0   2   6        1.24        0.00      8.33 o 
   1   2   6      104.39      121.72     19.69 o 
   2   2   6       13.48       13.66     21.58 o 
   3   2   6       50.07       31.06     15.32 o 
   4   2   6      562.46      513.45     42.83 o 
   5   2   6        3.23        0.00      9.85 o 
   6   2   6        4.36        4.18     11.81 o 
   7   2   6      626.17      668.22     53.67 o 
   8   2   6        4.22        0.00     12.80 o 
   9   2   6       97.72      126.31     31.33 o 
  10   2   6       63.55       87.45     25.54 o 
  11   2   6        0.28        0.00     16.39 o 
  12   2   6        9.40       29.43     21.59 o 
 -18   3   6       31.67        6.28     28.05 o 
 -17   3   6        0.46        0.00     23.38 o 
 -16   3   6      408.66      425.21     42.31 o 
 -15   3   6       44.02       21.17     24.11 o 
 -14   3   6       36.71        0.00     21.15 o 
 -13   3   6       55.10        2.82     27.15 o 
 -12   3   6      199.57      242.30     43.17 o 
 -11   3   6      330.40      298.27     31.90 o 
 -10   3   6      123.65      133.41     18.97 o 
  -9   3   6     1916.04     1975.43    110.10 o 
  -8   3   6       48.51       49.52     11.50 o 
  -7   3   6       33.54       13.56      7.24 o 
  -6   3   6        1.34        6.13      6.64 o 
  -5   3   6     2399.41     2338.61     79.19 o 
  -4   3   6     1356.64     1315.73     49.71 o 
  -3   3   6      543.57      566.40     28.00 o 
  -2   3   6      202.19      187.29     21.15 o 
  -1   3   6       21.49       17.06      9.70 o 
   0   3   6       73.29       66.29     15.75 o 
   1   3   6        9.78        6.96      8.86 o 
   2   3   6      422.53      488.18     76.60 o 
   3   3   6      365.55      459.01     38.41 o 
   4   3   6      214.79      262.83     73.11 o 
   5   3   6       41.31       42.16     31.33 o 
   6   3   6        0.98        0.00     11.04 o 
   7   3   6      150.41      194.81     34.81 o 
   8   3   6        0.82       10.49     14.67 o 
   9   3   6       19.22       12.73     18.10 o 
  10   3   6       20.10       21.10     24.37 o 
  11   3   6       32.72       47.52     24.37 o 
  12   3   6       17.48       17.17     22.01 o 
 -18   4   6       38.51       40.81     28.50 o 
 -17   4   6        5.93        0.00     25.09 o 
 -16   4   6      442.01      446.48     51.53 o 
 -15   4   6      179.53      133.55     51.52 o 
 -14   4   6       56.73       54.07     23.57 o 
 -13   4   6      189.03      240.08     43.86 o 
 -12   4   6      132.65       81.37     22.58 o 
 -11   4   6       10.64       28.62     18.10 o 
 -10   4   6      106.89       97.70     14.81 o 
  -9   4   6       74.65       86.84     14.29 o 
  -8   4   6       26.25       11.82     13.94 o 
  -7   4   6        2.75        0.00      6.72 o 
  -6   4   6      535.43      488.54     24.86 o 
  -5   4   6      215.42      187.64     15.55 o 
  -4   4   6      254.74      278.27     19.04 o 
  -3   4   6       33.94       23.57      8.09 o 
  -2   4   6      783.31      788.59     46.60 o 
  -1   4   6        1.38        4.64      8.70 o 
   0   4   6     1111.11     1203.14     65.52 o 
   1   4   6       78.16       70.72     18.80 o 
   2   4   6      293.19      324.44     31.51 o 
   3   4   6       77.80       92.43     19.69 o 
   4   4   6        0.11        0.00      9.70 o 
   5   4   6      198.30      209.49     41.08 o 
   6   4   6        1.12        1.99     13.37 o 
   7   4   6       45.05       54.27     20.17 o 
   8   4   6       57.81       88.60     23.57 o 
   9   4   6        0.09        3.37     22.28 o 
  10   4   6        5.31        3.02     17.64 o 
  11   4   6      100.14      147.26     32.45 o 
  12   4   6      132.38      151.99     33.96 o 
 -18   5   6      315.05      351.44     41.36 o 
 -17   5   6       44.25       12.90     61.96 o 
 -16   5   6       21.69        0.00     23.00 o 
 -15   5   6       17.65        0.00     21.66 o 
 -14   5   6        0.32       32.30     22.14 o 
 -13   5   6      813.65      766.26     54.06 o 
 -12   5   6      811.86      876.35     57.10 o 
 -11   5   6       75.17      102.98     24.27 o 
 -10   5   6      346.23      325.77     31.82 o 
  -9   5   6       13.49        8.45      9.52 o 
  -8   5   6      174.49      185.60     20.26 o 
  -7   5   6      188.33      173.84     18.59 o 
  -6   5   6       31.07       25.62      7.73 o 
  -5   5   6       23.42       28.29      8.45 o 
  -4   5   6      191.14      173.81     15.44 o 
  -3   5   6      397.76      372.68     22.65 o 
  -2   5   6       59.83       72.40     15.39 o 
  -1   5   6      810.05      821.60     55.73 o 
   0   5   6      107.49      103.46     18.40 o 
   1   5   6      214.25      246.42     27.52 o 
   2   5   6       26.70       15.26     11.69 o 
   3   5   6       83.86       91.02     19.62 o 
   4   5   6       57.93       49.43     16.74 o 
   5   5   6      142.16      140.35     34.12 o 
   6   5   6       21.60       21.16     17.64 o 
   7   5   6      461.68      423.20     43.20 o 
   8   5   6      170.57      169.33     30.52 o 
   9   5   6       14.17        1.90     16.04 o 
  10   5   6        3.50        7.90     18.04 o 
  11   5   6        2.50        8.07     19.18 o 
  12   5   6        7.33        0.62     21.01 o 
 -18   6   6      161.11      128.06     31.99 o 
 -17   6   6        3.89        0.00     24.61 o 
 -16   6   6        1.98        0.00     23.00 o 
 -15   6   6      222.05      125.32     37.60 o 
 -14   6   6       42.58       61.98     23.99 o 
 -13   6   6       57.20       95.07     24.37 o 
 -12   6   6     2281.54     2347.78    118.78 o 
 -11   6   6       24.99       17.16     11.64 o 
 -10   6   6      250.05      249.44     21.59 o 
  -9   6   6       52.78       52.92     12.58 o 
  -8   6   6      656.59      640.60     35.63 o 
  -7   6   6      138.98      141.79     20.08 o 
  -6   6   6      121.00      100.39     16.44 o 
  -5   6   6        0.67        3.72      6.47 o 
  -4   6   6      629.64      618.58     29.32 o 
  -3   6   6       12.91       12.69      9.45 o 
  -2   6   6     1303.14     1357.26     70.33 o 
  -1   6   6     1156.89     1166.65     95.45 o 
   0   6   6      127.97      130.69     20.61 o 
   1   6   6      672.84      673.56     46.72 o 
   2   6   6       84.35      109.84     20.68 o 
   3   6   6      176.41      188.20     28.55 o 
   4   6   6       55.90       31.17     16.01 o 
   5   6   6       95.38       96.87     22.39 o 
   6   6   6       15.38       19.74     16.65 o 
   7   6   6      227.86      217.48     35.51 o 
   8   6   6        1.80       14.01     16.65 o 
   9   6   6        2.05       24.20     18.19 o 
  10   6   6      123.21      128.06     36.90 o 
  11   6   6       18.94       23.31     22.58 o 
  12   6   6       31.46      101.64     30.52 o 
 -17   7   6       18.82        0.00     24.61 o 
 -16   7   6      313.26      337.98     37.90 o 
 -15   7   6      673.26      684.31     60.59 o 
 -14   7   6      192.12      114.33     34.81 o 
 -13   7   6      113.40       76.36     26.46 o 
 -12   7   6       95.10       87.17     16.80 o 
 -11   7   6      275.05      288.83     27.05 o 
 -10   7   6        1.29        3.44     10.28 o 
  -9   7   6      208.56      180.01     18.89 o 
  -8   7   6       21.43        9.12     10.10 o 
  -7   7   6      660.89      622.75     35.70 o 
  -6   7   6       24.31       22.54      9.89 o 
  -5   7   6      177.67      171.63     14.81 o 
  -4   7   6       66.75       37.24      9.67 o 
  -3   7   6      294.84      287.26     19.81 o 
  -2   7   6      112.99      117.44     14.02 o 
  -1   7   6        4.73        2.19     10.02 o 
   0   7   6      188.27      243.29     27.52 o 
   1   7   6      494.72      462.77     37.83 o 
   2   7   6     1405.67     1427.60     63.81 o 
   3   7   6      342.30      417.70     31.85 o 
   4   7   6      199.11      202.20     23.82 o 
   5   7   6       58.72       59.32     20.48 o 
   6   7   6        0.67        0.00     21.58 o 
   7   7   6      105.20      113.32     25.54 o 
   8   7   6        4.86        0.00     16.65 o 
   9   7   6        0.02        0.00     14.25 o 
  10   7   6      180.86      180.52     63.36 o 
  11   7   6        6.50       13.75     29.94 o 
  12   7   6      114.31      128.62     32.97 o 
 -17   8   6        0.98        0.00     13.73 o 
 -16   8   6       12.81        0.00     23.00 o 
 -15   8   6       37.87       57.09     25.60 o 
 -14   8   6      514.89      492.00     70.33 o 
 -13   8   6        2.39        4.18     25.06 o 
 -12   8   6      119.67      137.60     19.25 o 
 -11   8   6        9.11        4.64     11.86 o 
 -10   8   6      179.56      187.67     19.62 o 
  -9   8   6       21.76       16.27     10.63 o 
  -8   8   6      537.23      506.10     31.31 o 
  -7   8   6      137.01       98.04     14.90 o 
  -6   8   6      215.86      254.54     33.88 o 
  -5   8   6        2.28        0.00      8.48 o 
  -4   8   6      172.77      168.33     16.03 o 
  -3   8   6       74.50       80.82     11.75 o 
  -2   8   6      259.49      247.12     18.96 o 
  -1   8   6      262.51      247.31     21.21 o 
   0   8   6       14.47        3.12     10.92 o 
   1   8   6      171.13      160.63     24.62 o 
   2   8   6       95.80      102.44     22.01 o 
   3   8   6       96.30      118.68     24.98 o 
   4   8   6       53.35       51.84     19.18 o 
   5   8   6       29.91        6.03     17.40 o 
   6   8   6      145.92      150.57     29.03 o 
   7   8   6       12.32        4.10     13.28 o 
   8   8   6        1.59        0.00     13.28 o 
   9   8   6        0.72       15.32     25.06 o 
  10   8   6        1.76       18.20     21.01 o 
  11   8   6      111.55      136.63     33.87 o 
 -17   9   6      281.89      265.04     26.48 o 
 -16   9   6        1.05        0.00     13.73 o 
 -15   9   6        0.01        0.00     15.73 o 
 -14   9   6        3.64        0.00     20.68 o 
 -13   9   6       22.07       20.32     21.59 o 
 -12   9   6        9.30        0.28     11.93 o 
 -11   9   6      336.97      304.67     25.18 o 
 -10   9   6       28.16       11.33     10.75 o 
  -9   9   6      179.80      181.78     19.75 o 
  -8   9   6      244.42      246.95     21.62 o 
  -7   9   6        3.11        0.00      8.10 o 
  -6   9   6      117.36      105.56     15.71 o 
  -5   9   6        1.37        5.96      8.51 o 
  -4   9   6        1.18        0.00      6.41 o 
  -3   9   6     1370.28     1379.36     46.19 o 
  -2   9   6        8.83       21.70      9.85 o 
  -1   9   6       23.16       12.68     12.86 o 
   0   9   6        4.93        6.76     12.00 o 
   1   9   6       77.50      129.02     23.99 o 
   2   9   6      254.44      280.74     32.89 o 
   3   9   6      401.52      454.15     41.77 o 
   4   9   6        0.03        0.00     15.24 o 
   5   9   6      147.07      219.45     82.15 o 
   6   9   6      119.97      202.80     32.88 o 
   7   9   6        8.66       39.87     21.39 o 
   8   9   6      282.24      313.35     41.63 o 
   9   9   6        1.18        0.00     16.04 o 
  10   9   6        3.07        8.50     18.08 o 
  11   9   6       69.66       91.99     30.47 o 
 -16  10   6        4.05        0.00     18.66 o 
 -15  10   6       62.79       28.31     16.36 o 
 -14  10   6       11.15       10.41     13.23 o 
 -13  10   6      258.98      311.58     27.46 o 
 -12  10   6      719.71      719.98     40.72 o 
 -11  10   6        3.15        5.80     11.02 o 
 -10  10   6      433.41      447.23     29.97 o 
  -9  10   6       85.25       70.37     14.75 o 
  -8  10   6        2.58        0.91     10.10 o 
  -7  10   6        7.42        0.00      8.55 o 
  -6  10   6       75.86       64.27     13.30 o 
  -5  10   6       34.53       13.74     10.39 o 
  -4  10   6      276.70      286.15     19.91 o 
  -3  10   6      442.39      444.30     25.32 o 
  -2  10   6     1811.09     1595.53     59.53 o 
  -1  10   6      131.79      152.67     27.15 o 
   0  10   6       22.84       54.87     18.73 o 
   1  10   6        8.18       28.84     16.71 o 
   2  10   6      273.50      309.08     35.41 o 
   3  10   6      354.97      328.41     37.38 o 
   4  10   6        2.09        0.00     12.17 o 
   5  10   6       19.29       25.62     19.03 o 
   6  10   6        0.36       20.19     18.71 o 
   7  10   6       49.09       27.15     20.68 o 
   8  10   6        1.84        0.00     19.62 o 
   9  10   6       30.34       16.71     35.51 o 
  10  10   6       11.98       10.31     23.00 o 
  11  10   6        2.03       13.24     19.41 o 
 -16  11   6       30.98       20.24     35.92 o 
 -15  11   6       44.28       32.86     18.90 o 
 -14  11   6       46.40       34.38     15.15 o 
 -13  11   6      215.08      221.55     34.41 o 
 -12  11   6       15.32       13.14     10.77 o 
 -11  11   6       14.27       11.27      9.77 o 
 -10  11   6       74.36       97.61     16.84 o 
  -9  11   6     1543.45     1395.44     62.11 o 
  -8  11   6        2.26        7.69     10.97 o 
  -7  11   6     4425.34     4435.04    164.46 o 
  -6  11   6       94.85       98.23     15.34 o 
  -5  11   6        7.07        0.00      8.68 o 
  -4  11   6       29.67       37.79     11.86 o 
  -3  11   6      137.65      136.18     22.91 o 
  -2  11   6      586.08      591.51     30.86 o 
  -1  11   6       95.65      113.03     14.54 o 
   0  11   6        0.31        9.17     14.67 o 
   1  11   6      571.12      637.43     35.56 o 
   2  11   6       10.14       11.47     16.65 o 
   3  11   6       68.52       98.50     26.53 o 
   4  11   6      496.64      475.15     44.73 o 
   5  11   6        1.54        0.00     22.28 o 
   6  11   6        0.30       15.28     18.40 o 
   7  11   6       12.85       13.11     20.02 o 
   8  11   6       32.62       39.07     23.99 o 
   9  11   6        0.03        8.96     21.59 o 
  10  11   6       39.07       49.69     28.35 o 
 -15  12   6       65.90       69.83     21.89 o 
 -14  12   6       17.86        1.51     12.93 o 
 -13  12   6       57.21       65.92     16.14 o 
 -12  12   6       71.72       82.11     16.27 o 
 -11  12   6      101.29      105.06     16.73 o 
 -10  12   6       24.29       37.50     12.55 o 
  -9  12   6       58.24       51.29     12.54 o 
  -8  12   6     2103.59     1928.60     79.27 o 
  -7  12   6      322.75      319.03     29.90 o 
  -6  12   6      608.41      510.51     40.38 o 
  -5  12   6        3.48        1.55     13.05 o 
  -4  12   6      249.85      199.54     22.08 o 
  -3  12   6        1.07        0.00      7.29 o 
  -2  12   6       74.05       43.57     11.05 o 
  -1  12   6      725.93      750.98     34.65 o 
   0  12   6       87.60       74.48     17.89 o 
   1  12   6      127.44      165.72     20.35 o 
   2  12   6       51.39       83.98     24.38 o 
   3  12   6       67.86       53.03     41.08 o 
   4  12   6      188.37      157.51     29.92 o 
   5  12   6        1.57       20.69     25.06 o 
   6  12   6       32.59        0.00     17.00 o 
   7  12   6        8.07        4.03     20.19 o 
   8  12   6       31.18       35.49     23.99 o 
   9  12   6       17.05        1.18     21.63 o 
  10  12   6       33.91       26.58     27.51 o 
 -15  13   6        0.49        0.00     28.54 o 
 -14  13   6       36.99       24.19     16.27 o 
 -13  13   6        8.91       12.17     13.23 o 
 -12  13   6       37.99       33.60     22.93 o 
 -11  13   6      299.47      291.16     25.40 o 
 -10  13   6        0.86        4.83      9.45 o 
  -9  13   6       24.06       28.29     13.02 o 
  -8  13   6       75.48       71.38     15.51 o 
  -7  13   6      220.17      179.37     19.30 o 
  -6  13   6        1.39        0.00      9.21 o 
  -5  13   6     1239.28     1130.13     52.12 o 
  -4  13   6        0.10        0.00      8.97 o 
  -3  13   6      166.52      208.38     21.22 o 
  -2  13   6       80.72       91.12     13.09 o 
  -1  13   6       90.04      100.45     13.30 o 
   0  13   6        4.38        0.00      9.04 o 
   1  13   6       26.34       34.81     10.74 o 
   2  13   6       28.15       26.26     20.05 o 
   3  13   6     1174.53     1408.18     84.65 o 
   4  13   6        2.57       20.39     18.73 o 
   5  13   6      707.67      965.22     98.89 o 
   6  13   6      355.96      473.48     71.02 o 
   7  13   6       52.07       39.35     22.07 o 
   8  13   6        3.32        8.97     21.01 o 
   9  13   6        3.30       43.45     26.08 o 
 -14  14   6       14.78       11.52     14.51 o 
 -13  14   6       44.32       62.62     18.40 o 
 -12  14   6       60.56       28.52     15.18 o 
 -11  14   6      106.14      106.72     21.06 o 
 -10  14   6      207.70      180.48     24.09 o 
  -9  14   6      160.03      156.54     54.31 o 
  -8  14   6      784.98      805.77     51.36 o 
  -7  14   6       93.90       95.86     32.03 o 
  -6  14   6      279.20      337.19     30.45 o 
  -5  14   6       27.13        4.56     11.84 o 
  -4  14   6      806.08      901.60    140.69 o 
  -3  14   6       52.53       73.67     35.51 o 
  -2  14   6      185.51      191.70     23.19 o 
  -1  14   6       41.48       37.81     18.00 o 
   0  14   6      140.06      132.89     19.84 o 
   1  14   6      119.25      148.10     17.37 o 
   2  14   6       25.16       28.54     19.57 o 
   3  14   6        1.48       47.24     48.04 o 
   4  14   6      101.88      135.81     29.10 o 
   5  14   6       83.60       76.04     49.43 o 
   6  14   6        0.16       12.33     20.05 o 
   7  14   6        5.78        0.00     18.54 o 
   8  14   6        0.25        0.00     43.16 o 
 -13  15   6        1.44        0.00     13.68 o 
 -12  15   6      194.75      249.42     30.33 o 
 -11  15   6        4.16        8.14     12.35 o 
 -10  15   6       12.82       13.92     19.49 o 
  -9  15   6       52.32       48.33     15.05 o 
  -8  15   6        1.51        0.67     11.29 o 
  -7  15   6       29.07       30.88     12.86 o 
  -6  15   6      144.53      191.49     50.82 o 
  -5  15   6      322.24      360.01     73.11 o 
  -4  15   6      738.48      743.17     50.14 o 
  -3  15   6       85.59       68.89     17.71 o 
  -2  15   6        7.78        1.96     11.68 o 
  -1  15   6     1200.66     1335.18     79.67 o 
   0  15   6       47.04       31.84     24.24 o 
   1  15   6      417.45      392.72     52.92 o 
   2  15   6      229.20      175.46     40.38 o 
   3  15   6        0.07        0.00     30.63 o 
   4  15   6       60.43       19.05     18.63 o 
   5  15   6        2.44        0.00     20.89 o 
   6  15   6       19.95        0.00     18.26 o 
   7  15   6       84.86       76.38     26.27 o 
   8  15   6        0.62        0.00     27.15 o 
 -12  16   6       59.00       80.72     32.02 o 
 -11  16   6        1.13        0.00     15.32 o 
 -10  16   6       60.98       57.17     17.04 o 
  -9  16   6        0.07       12.21     12.69 o 
  -8  16   6      101.61       80.33     17.64 o 
  -7  16   6       49.15       45.17     16.39 o 
  -6  16   6      109.35      129.59     20.74 o 
  -5  16   6       98.57      122.10     21.06 o 
  -4  16   6       47.18       45.29     15.39 o 
  -3  16   6       30.38       37.72     14.94 o 
  -2  16   6        1.47        6.27     11.32 o 
  -1  16   6      258.93      289.61     23.82 o 
   0  16   6      199.70      246.62     34.17 o 
   1  16   6       41.69        7.69     28.54 o 
   2  16   6       39.13       15.72     19.32 o 
   3  16   6       24.32        2.31     17.21 o 
   4  16   6       19.09        7.45     43.86 o 
   5  16   6        7.44       18.28     18.40 o 
   6  16   6       30.56        0.00     20.89 o 
   7  16   6        7.37       11.65     21.39 o 
 -11  17   6        9.29       19.85     14.67 o 
 -10  17   6        6.30        0.00     12.28 o 
  -9  17   6       42.78       45.58     34.11 o 
  -8  17   6        3.68        3.13     11.69 o 
  -7  17   6        2.81        1.02     12.35 o 
  -6  17   6        0.90        0.00     11.83 o 
  -5  17   6        1.87        0.00     10.54 o 
  -4  17   6        3.88       10.47     12.00 o 
  -3  17   6      107.57      114.56     29.94 o 
  -2  17   6      489.89      573.78     51.53 o 
  -1  17   6       81.83       85.46     17.71 o 
   0  17   6      917.22     1218.72    133.72 o 
   1  17   6        9.85        0.00     16.74 o 
   2  17   6       11.64        0.00     15.97 o 
   3  17   6       38.78       31.31     19.18 o 
   4  17   6       36.89       21.78     20.19 o 
   5  17   6        1.37        0.00     14.38 o 
   6  17   6        2.64        0.00     22.97 o 
 -10  18   6        0.02       10.98     13.05 o 
  -9  18   6       69.08       51.76     17.04 o 
  -8  18   6       10.42        4.87     11.81 o 
  -7  18   6        3.41        3.95     12.28 o 
  -6  18   6      104.96       88.80     20.89 o 
  -5  18   6      111.38      122.54     21.06 o 
  -4  18   6       33.67       33.50     15.39 o 
  -3  18   6       17.24       29.67     20.89 o 
  -2  18   6        0.36        1.39     12.17 o 
  -1  18   6       91.09      121.39     25.76 o 
   0  18   6        3.62        1.22     15.39 o 
   1  18   6        0.45       13.92     18.63 o 
   2  18   6       15.25       17.49     19.18 o 
   3  18   6       72.07       62.81     41.08 o 
   4  18   6       14.74       13.21     19.18 o 
  -9  19   6       36.14       45.83     17.00 o 
  -8  19   6       10.23       11.54     12.86 o 
  -7  19   6       11.81       33.55     15.24 o 
  -6  19   6       13.65       27.08     13.07 o 
  -5  19   6        4.74        0.00     10.54 o 
  -4  19   6       36.90       27.93     43.16 o 
  -3  19   6       15.48        0.64     11.07 o 
  -2  19   6       17.01       11.44     12.86 o 
  -1  19   6       46.28       45.43     14.94 o 
   0  19   6        2.14       13.92     20.89 o 
   1  19   6        0.00        6.37     17.21 o 
   2  19   6      152.93       94.69     34.81 o 
   3  19   6       47.82       17.99     19.03 o 
  -6  20   6        0.29        8.82     13.05 o 
  -5  20   6        2.23        0.00     11.81 o 
  -4  20   6      169.67      218.58     27.03 o 
  -3  20   6        1.13        0.00     11.81 o 
  -2  20   6       30.35       39.48     15.39 o 
  -1  20   6        0.02        0.00     11.81 o 
   0  20   6        4.39        0.00     18.10 o 
   1  20   6       16.60        0.00     16.04 o 
 -18   1   7       27.49        0.00     29.03 o 
 -17   1   7       65.03       28.35     27.52 o 
 -16   1   7      202.78      195.51     34.42 o 
 -15   1   7      199.34      218.21     33.96 o 
 -14   1   7      493.78      489.58     45.78 o 
 -13   1   7       69.79       61.96     23.63 o 
 -12   1   7       59.77       79.42     23.38 o 
 -11   1   7       25.48       13.80     16.22 o 
 -10   1   7      133.35      123.90     24.11 o 
  -9   1   7       34.46       20.26     19.49 o 
  -8   1   7      311.73      320.61     26.42 o 
  -7   1   7      471.24      498.77     27.67 o 
  -6   1   7      267.75      296.50     21.04 o 
  -5   1   7      230.09      216.32     22.54 o 
  -4   1   7      289.98      300.25     21.22 o 
  -3   1   7       48.13       43.02     12.08 o 
  -2   1   7      301.35      263.95     26.59 o 
  -1   1   7      658.60      721.34     77.31 o 
   0   1   7      194.45      205.81     39.69 o 
   1   1   7      101.11       95.90     19.62 o 
   2   1   7        3.56       12.53     11.29 o 
   3   1   7      165.00      166.35     26.08 o 
   4   1   7        1.83        2.90     12.28 o 
   5   1   7       49.03       94.00     28.54 o 
   6   1   7       45.92       51.80     25.06 o 
   7   1   7       20.48       30.95     22.97 o 
   8   1   7        3.96       20.89     18.71 o 
   9   1   7        4.46        0.00     16.65 o 
  10   1   7       43.86       16.08     21.39 o 
  11   1   7       46.58       41.40     25.54 o 
 -18   2   7       12.33        0.00     27.57 o 
 -17   2   7        6.32        0.00     31.33 o 
 -16   2   7       15.25       23.77     37.59 o 
 -15   2   7       21.65       50.74     29.24 o 
 -14   2   7      141.44      104.13     27.52 o 
 -13   2   7     1422.25     1285.09     78.28 o 
 -12   2   7      110.34      174.36     50.82 o 
 -11   2   7      118.04      113.60     57.09 o 
 -10   2   7       23.85       24.74     17.04 o 
  -9   2   7      623.70      678.99     79.39 o 
  -8   2   7       54.72       36.16     12.98 o 
  -7   2   7      111.07      124.11     14.92 o 
  -6   2   7      222.27      220.43     21.83 o 
  -5   2   7       50.72       59.51     11.32 o 
  -4   2   7       95.95       94.22     13.65 o 
  -3   2   7       15.95       12.72      8.09 o 
  -2   2   7      285.70      301.96     28.56 o 
  -1   2   7        8.26        5.64      9.70 o 
   0   2   7        0.62        0.00      8.33 o 
   1   2   7       46.58       34.14     14.05 o 
   2   2   7      134.17      119.76     32.72 o 
   3   2   7       17.51        5.25     12.69 o 
   4   2   7        5.88        6.57     12.04 o 
   5   2   7        3.93        0.00     11.29 o 
   6   2   7       34.18       38.56     20.19 o 
   7   2   7        0.36        0.00     12.35 o 
   8   2   7      364.20      426.01     47.75 o 
   9   2   7      143.11      134.77     30.91 o 
  10   2   7       73.04       81.01     27.10 o 
  11   2   7       52.84       62.20     41.08 o 
 -17   3   7      323.66      335.41     41.32 o 
 -16   3   7       15.33        8.46     27.06 o 
 -15   3   7        8.26       11.47     24.98 o 
 -14   3   7      130.98      171.59     31.51 o 
 -13   3   7       20.58       41.49     22.01 o 
 -12   3   7      928.14      806.86     58.55 o 
 -11   3   7        4.29       11.74     34.81 o 
 -10   3   7      229.50      265.43     32.49 o 
  -9   3   7       16.44       34.42     14.53 o 
  -8   3   7       16.65        6.56     10.28 o 
  -7   3   7      269.15      270.55     27.01 o 
  -6   3   7      558.33      602.51     39.40 o 
  -5   3   7       46.04       35.18     10.14 o 
  -4   3   7      245.79      261.09     20.11 o 
  -3   3   7      115.79      147.18     15.84 o 
  -2   3   7       30.55       44.60     14.05 o 
  -1   3   7      116.42      128.24     34.12 o 
   0   3   7      223.05      168.91     23.63 o 
   1   3   7       19.05       29.81     19.49 o 
   2   3   7      199.89      195.10     30.64 o 
   3   3   7       66.15       55.26     17.04 o 
   4   3   7      397.62      485.08     68.94 o 
   5   3   7      130.83      127.44     25.60 o 
   6   3   7       68.57      102.91     34.81 o 
   7   3   7       91.98      112.38     26.96 o 
   8   3   7       20.09       30.63     58.48 o 
   9   3   7       25.98       25.48     23.12 o 
  10   3   7       37.69       32.94     24.38 o 
  11   3   7       43.88        4.86     21.15 o 
 -17   4   7        0.26        0.00     26.58 o 
 -16   4   7        6.20        0.00     26.45 o 
 -15   4   7       16.91        0.00     23.63 o 
 -14   4   7       58.33       67.53     26.58 o 
 -13   4   7        0.22        0.00     18.63 o 
 -12   4   7      101.23       98.00     24.11 o 
 -11   4   7        0.94        0.00     13.78 o 
 -10   4   7        3.99        3.48     13.78 o 
  -9   4   7     3932.02     3767.08    143.71 o 
  -8   4   7      118.23      130.31     19.20 o 
  -7   4   7        0.39        0.00     11.68 o 
  -6   4   7        5.54        0.86      8.18 o 
  -5   4   7      298.25      282.74     20.65 o 
  -4   4   7      128.85      128.12     15.05 o 
  -3   4   7      125.45      139.14     15.65 o 
  -2   4   7       79.20       59.64     21.58 o 
  -1   4   7      102.88      108.96     33.42 o 
   0   4   7        0.48        1.52     10.30 o 
   1   4   7      219.13      221.86     28.05 o 
   2   4   7        9.91        0.00     11.29 o 
   3   4   7        0.15        6.79     12.28 o 
   4   4   7      780.01      891.06     96.81 o 
   5   4   7      275.06      396.29     95.39 o 
   6   4   7       38.21       44.49     20.02 o 
   7   4   7      284.60      228.07     36.27 o 
   8   4   7        6.94       45.69     21.39 o 
   9   4   7       79.28      135.62     87.72 o 
  10   4   7       20.95       11.58     21.59 o 
  11   4   7       36.18        0.00     34.11 o 
 -17   5   7       15.68        0.00     24.11 o 
 -16   5   7        6.29        0.00     24.55 o 
 -15   5   7      100.71       73.93     26.08 o 
 -14   5   7       37.71        6.96     22.14 o 
 -13   5   7        2.64        0.00     19.18 o 
 -12   5   7      879.81      912.22     61.04 o 
 -11   5   7      130.14      127.01     25.97 o 
 -10   5   7      847.86      956.48     48.64 o 
  -9   5   7      245.57      262.92     23.92 o 
  -8   5   7     1333.09     1250.92     99.10 o 
  -7   5   7      654.71      622.35     38.33 o 
  -6   5   7      448.93      428.67     31.28 o 
  -5   5   7      160.55      132.62     15.28 o 
  -4   5   7       47.56       27.36      9.13 o 
  -3   5   7      187.34      193.92     17.83 o 
  -2   5   7      466.13      459.03     36.84 o 
  -1   5   7        6.99       38.74     34.81 o 
   0   5   7       40.07       40.96     15.05 o 
   1   5   7      817.64      941.62     59.54 o 
   2   5   7        8.69        0.00     11.04 o 
   3   5   7        3.32        0.00     16.01 o 
   4   5   7       15.87        0.00     12.80 o 
   5   5   7      485.65      575.63     75.90 o 
   6   5   7       96.35      154.57     30.02 o 
   7   5   7        6.78       26.57     17.72 o 
   8   5   7        4.74       17.33     17.64 o 
   9   5   7        0.02        6.27     18.71 o 
  10   5   7       51.59       24.91     23.12 o 
  11   5   7       20.76       49.84     26.08 o 
 -17   6   7        0.01        0.00     26.08 o 
 -16   6   7       19.75        0.00     25.54 o 
 -15   6   7       24.07        0.00     23.12 o 
 -14   6   7        4.89        0.00     20.17 o 
 -13   6   7      201.42      209.16     38.29 o 
 -12   6   7        5.55        0.00     16.74 o 
 -11   6   7       81.01       57.69     20.40 o 
 -10   6   7       91.80       91.72     16.56 o 
  -9   6   7     1196.28     1192.37     56.50 o 
  -8   6   7      686.83      644.55     38.33 o 
  -7   6   7      555.70      554.45     37.73 o 
  -6   6   7       60.27       73.66     15.45 o 
  -5   6   7      277.78      240.76     19.40 o 
  -4   6   7      250.88      252.28     20.23 o 
  -3   6   7        7.45        4.33      7.91 o 
  -2   6   7      204.70      197.53     25.09 o 
  -1   6   7        6.41        7.31     11.69 o 
   0   6   7      710.78      815.00     55.13 o 
   1   6   7       55.36       37.76     17.40 o 
   2   6   7       60.04       34.81     20.89 o 
   3   6   7      404.95      432.51     41.84 o 
   4   6   7      157.75      126.11     25.60 o 
   5   6   7       50.78       58.28     20.40 o 
   6   6   7       50.34       37.52     19.62 o 
   7   6   7       36.63       76.58     24.98 o 
   8   6   7        0.78        5.96     17.64 o 
   9   6   7        0.78        0.00     16.04 o 
  10   6   7        4.51        1.98     22.14 o 
 -17   7   7        9.83        0.00     26.95 o 
 -16   7   7       74.94        0.00     28.54 o 
 -15   7   7        3.90        0.00     22.64 o 
 -14   7   7       71.08       64.29     71.01 o 
 -13   7   7       51.87       16.64     21.15 o 
 -12   7   7       70.65       58.19     21.15 o 
 -11   7   7        1.10        1.42     10.84 o 
 -10   7   7      571.97      561.48     35.54 o 
  -9   7   7       11.05        8.74     10.91 o 
  -8   7   7      115.02      142.78     40.22 o 
  -7   7   7        1.06        0.00      9.11 o 
  -6   7   7        0.75        9.36     10.35 o 
  -5   7   7      611.95      608.75     38.02 o 
  -4   7   7      281.30      297.55     21.73 o 
  -3   7   7      441.46      392.40     25.47 o 
  -2   7   7       17.24       13.28      9.23 o 
  -1   7   7      124.48      147.17     23.99 o 
   0   7   7      356.73      345.84     34.42 o 
   1   7   7      530.97      496.26     42.21 o 
   2   7   7        2.14        5.80     14.38 o 
   3   7   7        7.80       21.81     15.69 o 
   4   7   7        2.87        0.00     12.69 o 
   5   7   7      139.94      154.02     42.47 o 
   6   7   7       96.71      154.65     43.16 o 
   7   7   7       12.28        8.43     18.04 o 
   8   7   7        4.67       16.78     19.18 o 
   9   7   7        0.12       12.14     20.74 o 
  10   7   7       17.07        0.00     20.17 o 
 -16   8   7      103.20       50.34     28.93 o 
 -15   8   7        1.70        0.00     22.14 o 
 -14   8   7      136.16      184.88     31.00 o 
 -13   8   7      123.74       70.85     24.56 o 
 -12   8   7       34.70       21.94     31.33 o 
 -11   8   7      300.93      334.21     37.42 o 
 -10   8   7      165.99      191.79     21.59 o 
  -9   8   7      521.56      499.36     33.85 o 
  -8   8   7       44.78       55.27     14.09 o 
  -7   8   7       32.46       42.02     17.78 o 
  -6   8   7       47.86       48.78     13.90 o 
  -5   8   7      255.94      293.92     26.61 o 
  -4   8   7     1646.06     1583.77     61.52 o 
  -3   8   7        3.97       10.14      9.07 o 
  -2   8   7       17.95       18.28      9.52 o 
  -1   8   7       12.02        0.00     11.33 o 
   0   8   7      130.71      127.29     24.11 o 
   1   8   7      568.11      587.43     47.15 o 
   2   8   7      304.13      397.18     90.52 o 
   3   8   7      156.51      158.67     29.03 o 
   4   8   7      262.58      260.43     35.45 o 
   5   8   7        0.21        0.00     16.39 o 
   6   8   7      169.91      131.55     29.03 o 
   7   8   7       16.94        0.00     17.72 o 
   8   8   7       69.91      105.46     30.47 o 
   9   8   7        7.98        0.00     20.17 o 
  10   8   7        4.30        0.00     20.68 o 
 -16   9   7        7.89        0.00     25.54 o 
 -15   9   7        4.37        0.00     56.39 o 
 -14   9   7        5.94        0.00     20.68 o 
 -13   9   7      118.28      120.47     27.06 o 
 -12   9   7      131.65       94.09     18.02 o 
 -11   9   7        2.86        0.03     12.00 o 
 -10   9   7      163.84      130.22     24.13 o 
  -9   9   7       42.60       32.66     13.20 o 
  -8   9   7       79.39       78.02     15.80 o 
  -7   9   7      141.90      133.19     18.49 o 
  -6   9   7        3.07       10.62     10.69 o 
  -5   9   7      224.27      256.08     24.33 o 
  -4   9   7     1472.93     1495.78     68.35 o 
  -3   9   7      180.72      219.68     19.40 o 
  -2   9   7      307.81      272.91     21.78 o 
  -1   9   7      719.53      729.90     61.98 o 
   0   9   7      120.81      141.64     45.25 o 
   1   9   7     1658.33     1771.25     95.57 o 
   2   9   7       27.91       29.58     18.19 o 
   3   9   7      156.70      227.56     33.43 o 
   4   9   7       29.14       23.26     18.04 o 
   5   9   7       58.42       39.64     32.02 o 
   6   9   7        9.01       33.22     20.61 o 
   7   9   7       23.64       17.31     20.61 o 
   8   9   7       12.52        7.88     20.17 o 
   9   9   7      126.54      153.70     34.94 o 
 -15  10   7      259.99      191.54     33.87 o 
 -14  10   7       57.64       59.05     24.11 o 
 -13  10   7       47.37       75.54     25.09 o 
 -12  10   7      118.46       90.90     20.77 o 
 -11  10   7       62.92       44.66     19.06 o 
 -10  10   7       18.66       19.00     12.63 o 
  -9  10   7       49.64       50.79     14.43 o 
  -8  10   7      418.09      419.66     34.03 o 
  -7  10   7       26.59       30.17     12.36 o 
  -6  10   7       48.90        7.61     12.15 o 
  -5  10   7       19.22       17.60     11.57 o 
  -4  10   7      674.78      690.62     54.22 o 
  -3  10   7      773.59      799.20     37.87 o 
  -2  10   7        0.00       12.75      9.13 o 
  -1  10   7      125.87      130.02     24.70 o 
   0  10   7      165.89      128.11     32.03 o 
   1  10   7       54.02       63.68     16.80 o 
   2  10   7      397.98      541.36     38.44 o 
   3  10   7        6.96        0.00     19.02 o 
   4  10   7        0.52        0.00     12.98 o 
   5  10   7        4.28       14.11     24.66 o 
   6  10   7       32.73       32.46     17.40 o 
   7  10   7        3.29        0.00     18.19 o 
   8  10   7       15.05        0.00     27.85 o 
   9  10   7        4.95        0.00     22.00 o 
 -15  11   7        1.59        0.00     59.17 o 
 -14  11   7      149.37      150.84     21.92 o 
 -13  11   7       46.27        0.00     20.02 o 
 -12  11   7        0.62        0.00     13.67 o 
 -11  11   7       12.73        0.00     11.91 o 
 -10  11   7       56.69       53.74     15.53 o 
  -9  11   7       13.71       29.18     12.90 o 
  -8  11   7       23.86       14.15     11.57 o 
  -7  11   7       19.12       16.85     12.51 o 
  -6  11   7       62.99       57.47     14.19 o 
  -5  11   7      380.67      445.31     32.31 o 
  -4  11   7       71.11       49.61     19.24 o 
  -3  11   7        5.27        1.13      9.16 o 
  -2  11   7       84.35       79.61     12.62 o 
  -1  11   7       32.54       49.51     12.88 o 
   0  11   7     1278.11     1572.65     87.53 o 
   1  11   7        2.77       11.74     25.06 o 
   2  11   7       34.13       66.78     23.99 o 
   3  11   7       25.63       22.00     21.36 o 
   4  11   7       60.34       96.15     55.70 o 
   5  11   7       13.59       12.32     23.67 o 
   6  11   7       77.85       76.58     26.42 o 
   7  11   7        6.22        0.00     17.41 o 
   8  11   7      170.81      186.94     30.19 o 
 -14  12   7        0.18        0.00     29.24 o 
 -13  12   7        2.82        0.00     12.67 o 
 -12  12   7        6.17        0.00     18.01 o 
 -11  12   7       55.40       46.52     22.28 o 
 -10  12   7       87.91       96.48     24.37 o 
  -9  12   7      227.91      199.56     28.55 o 
  -8  12   7        9.94       13.16     18.80 o 
  -7  12   7      688.58      703.76     50.71 o 
  -6  12   7      396.35      352.29     36.40 o 
  -5  12   7     1256.69     1176.86     70.91 o 
  -4  12   7      885.48      787.96     55.65 o 
  -3  12   7        7.66       12.98     17.72 o 
  -2  12   7       34.58       39.79     14.94 o 
  -1  12   7        0.08        0.00     11.19 o 
   0  12   7        0.13        1.01     10.10 o 
   1  12   7        2.96        5.09     18.40 o 
   2  12   7       11.45       13.38     19.74 o 
   3  12   7       48.96       23.21     22.66 o 
   4  12   7       71.01       74.89     36.90 o 
   5  12   7      122.80      186.68     47.34 o 
   6  12   7       30.00       19.65     21.75 o 
   7  12   7       26.23       58.10     27.85 o 
   8  12   7       78.30       93.85     29.10 o 
 -14  13   7        0.00        0.00     44.56 o 
 -13  13   7       93.96       69.39     35.06 o 
 -12  13   7        3.54        0.00     10.85 o 
 -11  13   7       41.27       45.88     14.54 o 
 -10  13   7        8.22       13.87     10.85 o 
  -9  13   7      185.89      152.68     19.62 o 
  -8  13   7       57.48       55.06     13.62 o 
  -7  13   7        1.21       30.70     11.88 o 
  -6  13   7       43.11       27.92     13.44 o 
  -5  13   7       27.79       10.39     13.28 o 
  -4  13   7     1681.26     1661.07     72.71 o 
  -3  13   7       45.94       67.17     15.03 o 
  -2  13   7       14.53       16.96      9.90 o 
  -1  13   7       98.28       93.18     14.39 o 
   0  13   7       55.04       43.48     20.19 o 
   1  13   7      202.09      220.03     33.87 o 
   2  13   7        5.35        2.71     18.80 o 
   3  13   7        8.84        0.00     19.81 o 
   4  13   7       39.71       63.04     26.74 o 
   5  13   7        1.33        3.80     25.06 o 
   6  13   7        0.99       18.56     47.34 o 
   7  13   7        2.33        0.59     21.29 o 
 -13  14   7        5.03        0.00     12.86 o 
 -12  14   7      103.43      134.72     29.24 o 
 -11  14   7        0.11        0.00     18.80 o 
 -10  14   7       78.45       69.35     17.72 o 
  -9  14   7      475.45      475.75     39.24 o 
  -8  14   7      127.34       73.92     17.64 o 
  -7  14   7        9.50        1.10     21.58 o 
  -6  14   7       38.39       26.36     14.05 o 
  -5  14   7      290.97      252.31     28.76 o 
  -4  14   7       23.74       28.71     15.39 o 
  -3  14   7        0.99        0.00     14.62 o 
  -2  14   7       55.91       41.77     14.94 o 
  -1  14   7       10.62       17.35     11.38 o 
   0  14   7       67.05       80.68     16.05 o 
   1  14   7        0.19        2.27     18.63 o 
   2  14   7      146.54      142.45     71.01 o 
   3  14   7        1.05        1.02     41.77 o 
   4  14   7       13.80        1.45     28.54 o 
   5  14   7       51.51       90.35     29.62 o 
   6  14   7       14.16        0.00     20.89 o 
 -12  15   7        1.53        0.00     13.07 o 
 -11  15   7       14.19       17.36     14.67 o 
 -10  15   7       71.39       41.94     16.22 o 
  -9  15   7       26.57       32.81     18.10 o 
  -8  15   7        1.60        0.67     11.04 o 
  -7  15   7        3.61       14.39     13.05 o 
  -6  15   7        4.62        0.00     11.33 o 
  -5  15   7      296.23      316.06     50.83 o 
  -4  15   7       42.03       44.63     16.65 o 
  -3  15   7       41.31       73.31     38.99 o 
  -2  15   7      157.17      204.06     26.76 o 
  -1  15   7        2.52        5.96     10.67 o 
   0  15   7       59.54       79.44     26.37 o 
   1  15   7       56.73       52.65     38.29 o 
   2  15   7       32.33       21.94     20.02 o 
   3  15   7      156.66      151.03     98.86 o 
   4  15   7       45.39       59.13     85.63 o 
   5  15   7      110.66      126.05     32.79 o 
   6  15   7      126.37      147.45     35.51 o 
 -11  16   7       95.00       79.49     21.39 o 
 -10  16   7        0.00        6.48     13.65 o 
  -9  16   7        7.25        7.60     12.69 o 
  -8  16   7        1.20        3.62     11.59 o 
  -7  16   7       39.56       61.30     17.04 o 
  -6  16   7      270.17      330.84     33.09 o 
  -5  16   7       89.13      117.21     20.74 o 
  -4  16   7       62.33       46.94     16.71 o 
  -3  16   7        2.90       32.83     16.71 o 
  -2  16   7       10.77       15.55     14.81 o 
  -1  16   7       25.66        2.32     12.45 o 
   0  16   7        4.69        0.00     18.19 o 
   1  16   7        0.29        0.00     17.21 o 
   2  16   7      135.76      124.93     82.85 o 
   3  16   7       15.62        2.78     18.71 o 
   4  16   7        0.02        0.00     18.63 o 
 -10  17   7       14.32       49.20     16.71 o 
  -9  17   7       21.63       64.98     19.18 o 
  -8  17   7       59.95       30.67     19.49 o 
  -7  17   7       29.88       41.52     16.04 o 
  -6  17   7        7.61        7.34     12.35 o 
  -5  17   7        5.47       16.28     13.07 o 
  -4  17   7       18.75       40.46     16.45 o 
  -3  17   7       19.49       22.64     15.58 o 
  -2  17   7       11.58       19.70     13.82 o 
  -1  17   7      335.99      423.34     43.17 o 
   0  17   7        9.57        0.00     27.85 o 
   1  17   7        7.40       11.14     20.68 o 
   2  17   7       61.60       43.52     27.15 o 
   3  17   7        8.38        6.10     18.19 o 
  -8  18   7        4.47       10.26     19.49 o 
  -7  18   7       21.02       24.61     15.24 o 
  -6  18   7       21.41       25.15     15.39 o 
  -5  18   7        0.74        0.00     13.05 o 
  -4  18   7       18.58       30.63     14.67 o 
  -3  18   7       16.08       28.05     15.39 o 
  -2  18   7       21.40       24.77     15.18 o 
  -1  18   7       13.78       33.42     29.24 o 
   0  18   7       87.26       66.84     32.03 o 
   1  18   7        0.02       11.58     20.17 o 
   2  18   7       73.45       42.28     21.39 o 
  -5  19   7        1.77        0.00     12.04 o 
  -4  19   7        0.79        0.00     12.62 o 
  -3  19   7        7.83       30.51     18.10 o 
  -2  19   7        5.29        0.00     13.25 o 
  -1  19   7       12.17       38.99     30.63 o 
 -17   0   8       55.99       38.99     41.77 o 
 -16   0   8     1052.45     1165.93    112.83 o 
 -15   0   8      119.96      148.99     47.34 o 
 -14   0   8      259.64      292.43     57.09 o 
 -13   0   8       56.76       20.89     30.63 o 
 -12   0   8      255.22      309.14     54.31 o 
 -11   0   8      121.95      164.31     43.17 o 
 -10   0   8        0.13       22.28     23.67 o 
  -9   0   8       41.90       11.14     19.49 o 
  -8   0   8      144.67      167.10     41.77 o 
  -7   0   8       45.40       23.92     16.65 o 
  -6   0   8       34.29        0.00     18.10 o 
  -5   0   8     1437.50     1342.23     77.38 o 
  -4   0   8      500.99      500.41     55.01 o 
  -3   0   8     1806.81     1802.97     97.03 o 
  -2   0   8      156.22      123.93     29.24 o 
  -1   0   8      441.70      460.98     55.71 o 
   0   0   8      965.65      998.85     86.37 o 
   1   0   8        1.74        0.00     15.32 o 
   2   0   8       46.19       59.87     25.06 o 
   3   0   8      548.63      568.24     68.24 o 
   4   0   8       37.41       50.13     26.46 o 
   5   0   8      324.57      371.82     61.27 o 
   6   0   8       58.00      103.04     37.59 o 
   7   0   8        3.15        5.57     23.67 o 
   8   0   8      194.66      317.48     64.05 o 
   9   0   8      106.46      114.18     44.56 o 
 -17   1   8        3.46        0.00     26.95 o 
 -16   1   8      230.21      173.02     34.94 o 
 -15   1   8       72.17       46.93     29.94 o 
 -14   1   8      295.24      354.73     78.68 o 
 -13   1   8      118.83       93.88     27.74 o 
 -12   1   8        1.12        3.08     18.63 o 
 -11   1   8      789.67      864.43     65.01 o 
 -10   1   8      121.38      148.44     46.65 o 
  -9   1   8        0.57        0.00     11.69 o 
  -8   1   8       46.25       23.15     15.66 o 
  -7   1   8       52.47       36.15     13.81 o 
  -6   1   8        6.85        3.69      9.56 o 
  -5   1   8     1031.23      941.00     43.25 o 
  -4   1   8      184.38      179.93     22.40 o 
  -3   1   8      335.51      331.15     24.57 o 
  -2   1   8      374.52      373.55     45.96 o 
  -1   1   8      443.76      405.25     52.92 o 
   0   1   8        4.28       11.86     12.28 o 
   1   1   8       88.07      128.91     37.60 o 
   2   1   8       68.73       61.19     18.19 o 
   3   1   8       15.64       15.32     14.25 o 
   4   1   8       31.78       10.97     19.49 o 
   5   1   8       11.84       10.28     16.39 o 
   6   1   8      118.57      110.42     27.36 o 
   7   1   8       89.68      113.21     29.03 o 
   8   1   8       21.86       32.30     25.06 o 
   9   1   8       25.58       26.11     23.38 o 
 -17   2   8        3.64        0.00     40.38 o 
 -16   2   8       76.88      103.42     32.45 o 
 -15   2   8       90.51       71.89     43.86 o 
 -14   2   8      154.16      157.50     32.45 o 
 -13   2   8       20.02        7.89     20.40 o 
 -12   2   8      391.44      351.75     40.37 o 
 -11   2   8       14.15       17.88     18.40 o 
 -10   2   8     1109.02     1199.36    126.78 o 
  -9   2   8      187.46      178.44     29.73 o 
  -8   2   8       75.02       66.30     29.41 o 
  -7   2   8      153.56      167.24     22.48 o 
  -6   2   8      228.34      262.27     22.14 o 
  -5   2   8      128.19      102.85     17.69 o 
  -4   2   8     1874.45     1695.17     65.45 o 
  -3   2   8      115.44      108.95     15.86 o 
  -2   2   8      142.25      123.67     24.37 o 
  -1   2   8      860.81      746.39     51.19 o 
   0   2   8       74.05       53.44     16.39 o 
   1   2   8      293.81      345.86     43.17 o 
   2   2   8      232.76      279.65     33.87 o 
   3   2   8       30.92       32.72     16.74 o 
   4   2   8       64.15       73.80     33.42 o 
   5   2   8      116.42      174.10     31.72 o 
   6   2   8       24.79       21.92     17.21 o 
   7   2   8      272.72      363.77     69.63 o 
   8   2   8        6.43       20.34     22.58 o 
   9   2   8        0.23        0.00     21.59 o 
 -17   3   8       38.13        0.00     27.36 o 
 -16   3   8       33.63        9.27     25.97 o 
 -15   3   8        0.20        0.00     23.38 o 
 -14   3   8       49.84       65.94     47.34 o 
 -13   3   8      259.14      227.72     53.61 o 
 -12   3   8      204.43      225.58     50.13 o 
 -11   3   8      409.61      390.44     81.47 o 
 -10   3   8      295.94      372.79     48.04 o 
  -9   3   8     1097.42     1103.96     86.38 o 
  -8   3   8      403.76      382.49     32.28 o 
  -7   3   8     3192.30     3179.89    128.16 o 
  -6   3   8       58.65       34.83     13.72 o 
  -5   3   8       23.93       41.48     12.00 o 
  -4   3   8      249.53      252.95     26.93 o 
  -3   3   8      428.73      421.09     27.60 o 
  -2   3   8      106.51      110.00     21.39 o 
  -1   3   8       98.03       74.57     18.20 o 
   0   3   8      182.50      134.50     24.11 o 
   1   3   8       16.59        7.30     12.28 o 
   2   3   8      131.73      188.03     29.54 o 
   3   3   8      394.82      487.52     45.78 o 
   4   3   8      294.88      268.08     36.43 o 
   5   3   8       34.54       46.27     21.01 o 
   6   3   8       16.36        0.00     16.22 o 
   7   3   8      216.63      328.04     75.89 o 
   8   3   8       14.71       30.41     21.15 o 
   9   3   8        0.80        0.00     19.03 o 
 -16   4   8      265.63      230.02     77.28 o 
 -15   4   8       65.30       28.99     27.06 o 
 -14   4   8       78.73      102.39     29.49 o 
 -13   4   8       69.07       99.93     27.74 o 
 -12   4   8       15.11        7.18     19.03 o 
 -11   4   8      115.02       85.92     25.09 o 
 -10   4   8      902.23      911.18     66.35 o 
  -9   4   8       61.86       47.75     19.92 o 
  -8   4   8      333.46      394.38     38.80 o 
  -7   4   8       55.49       33.97     14.54 o 
  -6   4   8     3438.39     3514.76    139.60 o 
  -5   4   8      616.09      588.25     32.86 o 
  -4   4   8       23.77       27.12     11.16 o 
  -3   4   8        4.87        0.00      8.23 o 
  -2   4   8      416.33      439.34     37.83 o 
  -1   4   8      102.20      103.51     21.39 o 
   0   4   8      631.65      683.10     50.66 o 
   1   4   8      102.06       96.78     29.94 o 
   2   4   8       53.58       67.34     20.17 o 
   3   4   8      824.72      994.79     67.94 o 
   4   4   8       26.67       19.49     16.22 o 
   5   4   8       87.53       60.62     22.01 o 
   6   4   8       39.43       24.64     21.58 o 
   7   4   8      150.59      153.37     34.46 o 
   8   4   8       68.53       49.43     26.58 o 
   9   4   8       43.18       47.95     26.95 o 
 -16   5   8       81.31      103.65     34.81 o 
 -15   5   8       90.39      103.20     30.02 o 
 -14   5   8       36.39       16.58     41.77 o 
 -13   5   8      303.38      251.73     49.44 o 
 -12   5   8      227.43      189.95     31.90 o 
 -11   5   8      125.35       75.58     45.95 o 
 -10   5   8      280.26      359.37     39.39 o 
  -9   5   8     1594.86     1467.04     69.16 o 
  -8   5   8        4.38        0.00     11.32 o 
  -7   5   8       83.42       95.85     19.26 o 
  -6   5   8     1352.31     1298.48     64.16 o 
  -5   5   8        6.55        0.00     18.80 o 
  -4   5   8        4.19        0.00      8.68 o 
  -3   5   8      601.07      513.39     43.83 o 
  -2   5   8      201.90      164.97     25.09 o 
  -1   5   8      366.32      345.69     40.39 o 
   0   5   8      288.72      226.65     29.92 o 
   1   5   8       17.39       17.23     15.39 o 
   2   5   8       20.80       38.03     18.63 o 
   3   5   8      201.64      325.29    129.50 o 
   4   5   8       27.44       40.66     19.62 o 
   5   5   8      167.81      221.28     35.45 o 
   6   5   8      171.59      249.05     58.48 o 
   7   5   8      262.18      328.70     45.26 o 
   8   5   8       64.21       31.58     37.59 o 
   9   5   8        0.43        8.35     21.66 o 
 -16   6   8        0.64        0.00     24.55 o 
 -15   6   8       21.85        0.00     24.37 o 
 -14   6   8        0.33        0.00     20.17 o 
 -13   6   8       45.82        8.12     29.94 o 
 -12   6   8      912.22      852.83    122.58 o 
 -11   6   8      387.65      389.56     40.86 o 
 -10   6   8      465.56      419.70     39.27 o 
  -9   6   8       20.61       34.05     14.43 o 
  -8   6   8      289.60      330.47     29.37 o 
  -7   6   8      211.86      167.78     35.94 o 
  -6   6   8      783.80      869.16     49.74 o 
  -5   6   8       21.98       14.09     17.76 o 
  -4   6   8      237.15      222.67     20.64 o 
  -3   6   8      112.10       92.61     17.28 o 
  -2   6   8      255.17      217.00     24.32 o 
  -1   6   8      933.70     1019.86     64.24 o 
   0   6   8        5.43        3.18     13.37 o 
   1   6   8       15.29       23.63     16.39 o 
   2   6   8      128.72      167.95     29.03 o 
   3   6   8      560.85      701.94     91.92 o 
   4   6   8        0.23        0.00     16.22 o 
   5   6   8       46.50       55.45     22.14 o 
   6   6   8       76.70      122.76     30.02 o 
   7   6   8       26.29       50.59     23.57 o 
   8   6   8        6.43        0.00     20.89 o 
 -16   7   8       13.66        0.00     29.24 o 
 -15   7   8        6.31        0.00     25.76 o 
 -14   7   8       17.45       22.25     24.37 o 
 -13   7   8       32.22        3.84     20.17 o 
 -12   7   8       21.00        7.59     23.67 o 
 -11   7   8      162.33      204.69     31.32 o 
 -10   7   8       38.42       13.77     13.72 o 
  -9   7   8      268.75      290.57     27.79 o 
  -8   7   8       36.24        0.00     12.15 o 
  -7   7   8        0.16        9.42     12.39 o 
  -6   7   8       19.29       31.02     13.64 o 
  -5   7   8      347.04      316.27     29.69 o 
  -4   7   8      337.73      317.52     24.20 o 
  -3   7   8       21.46       38.68     12.00 o 
  -2   7   8     1766.70     1771.15     68.24 o 
  -1   7   8      143.14      111.15     75.89 o 
   0   7   8       24.78       24.78     17.04 o 
   1   7   8        0.36       16.08     16.04 o 
   2   7   8      889.34     1016.07     91.24 o 
   3   7   8      173.40      218.97     33.96 o 
   4   7   8      131.94      103.94     46.65 o 
   5   7   8        2.28        0.00     17.64 o 
   6   7   8      111.94      188.04     40.38 o 
   7   7   8        0.01        0.00     19.03 o 
   8   7   8        6.44        0.00     16.39 o 
 -15   8   8       51.70        0.00     30.63 o 
 -14   8   8       41.04       32.53     24.55 o 
 -13   8   8       36.93       16.33     21.58 o 
 -12   8   8      201.32      182.41     30.72 o 
 -11   8   8        7.74       10.76     16.22 o 
 -10   8   8      111.57      137.75     21.10 o 
  -9   8   8        9.16       33.21     14.13 o 
  -8   8   8      270.12      225.45     25.06 o 
  -7   8   8      180.67      186.83     23.79 o 
  -6   8   8        4.14        0.00     11.54 o 
  -5   8   8     1407.06     1286.00     63.48 o 
  -4   8   8      343.81      363.85     31.62 o 
  -3   8   8        0.36        0.00      8.77 o 
  -2   8   8       31.21       23.48     10.93 o 
  -1   8   8      642.28      703.98     52.94 o 
   0   8   8       87.39      116.99     25.54 o 
   1   8   8       96.01       84.54     43.86 o 
   2   8   8       40.56       16.71     17.04 o 
   3   8   8        1.11        0.00     23.67 o 
   4   8   8        7.62        0.00     19.49 o 
   5   8   8        0.89       10.63     20.02 o 
   6   8   8       29.94        0.00     40.38 o 
   7   8   8       56.09       53.45     28.05 o 
   8   8   8        0.05        4.36     22.39 o 
 -15   9   8       25.85        0.00     38.99 o 
 -14   9   8       48.16        0.00     33.42 o 
 -13   9   8       23.11        0.00     21.59 o 
 -12   9   8        3.12        0.00     17.21 o 
 -11   9   8       25.42        0.00     12.66 o 
 -10   9   8       78.26       33.37     14.95 o 
  -9   9   8       51.53       31.60     14.19 o 
  -8   9   8      125.79       68.50     16.73 o 
  -7   9   8        3.12        1.54     12.21 o 
  -6   9   8       46.75       28.72     15.01 o 
  -5   9   8      269.08      283.27     49.75 o 
  -4   9   8      107.49       97.25     19.41 o 
  -3   9   8      266.46      263.73     22.76 o 
  -2   9   8        3.71        9.45     10.35 o 
  -1   9   8       76.88       37.32     20.02 o 
   0   9   8       71.19       54.56     20.61 o 
   1   9   8      145.35      215.67     33.48 o 
   2   9   8        1.51        4.03     17.49 o 
   3   9   8        8.39        0.00     16.65 o 
   4   9   8       25.71        7.98     20.02 o 
   5   9   8       91.03       54.42     23.75 o 
   6   9   8        8.15        0.00     19.40 o 
   7   9   8        8.39       14.58     23.00 o 
 -14  10   8        0.03        0.00     35.50 o 
 -13  10   8      155.79       87.03     25.60 o 
 -12  10   8       77.91       66.09     23.12 o 
 -11  10   8       41.37       25.83     15.16 o 
 -10  10   8       16.11        0.46     12.86 o 
  -9  10   8       12.53        0.00     11.79 o 
  -8  10   8      125.23      123.80     20.22 o 
  -7  10   8       80.99       65.47     17.54 o 
  -6  10   8        7.47       12.29     12.89 o 
  -5  10   8        6.47        0.01     11.43 o 
  -4  10   8        0.02        0.00     12.39 o 
  -3  10   8       41.59       21.33     20.57 o 
  -2  10   8     1083.33     1076.58     48.35 o 
  -1  10   8     1538.37     1593.06     97.78 o 
   0  10   8       78.47       52.78     20.74 o 
   1  10   8        0.17       20.01     17.49 o 
   2  10   8       86.54       71.41     23.99 o 
   3  10   8      116.41      140.02     31.32 o 
   4  10   8       49.55       32.02     21.66 o 
   5  10   8        1.06        0.00     19.03 o 
   6  10   8      155.32      201.24     42.47 o 
   7  10   8       42.25       48.73     38.29 o 
 -14  11   8       93.64      105.82     41.77 o 
 -13  11   8      154.93      147.60     41.77 o 
 -12  11   8        0.89       11.37     29.24 o 
 -11  11   8        5.00        0.00     13.62 o 
 -10  11   8      183.76      158.00     21.96 o 
  -9  11   8      181.58      178.99     36.20 o 
  -8  11   8       22.56       16.58     12.70 o 
  -7  11   8      784.82      738.75     43.78 o 
  -6  11   8      143.27      115.96     19.78 o 
  -5  11   8       93.94       84.41     23.18 o 
  -4  11   8      128.89      111.13     19.42 o 
  -3  11   8        0.08        0.00     12.28 o 
  -2  11   8      299.66      314.10     25.45 o 
  -1  11   8      209.37      224.70     27.74 o 
   0  11   8        0.05        0.00     16.22 o 
   1  11   8       22.96       26.29     21.58 o 
   2  11   8       39.98       30.18     20.74 o 
   3  11   8       19.78       32.40     21.39 o 
   4  11   8       31.01       28.80     21.58 o 
   5  11   8       22.38       48.88     27.51 o 
   6  11   8        0.05        0.00     23.67 o 
 -13  12   8       11.28        0.00     29.24 o 
 -12  12   8       13.14       22.21     49.43 o 
 -11  12   8       35.96       27.70     21.58 o 
 -10  12   8       12.82       14.62     16.74 o 
  -9  12   8      100.78      128.94     25.74 o 
  -8  12   8       99.74       60.72     20.74 o 
  -7  12   8       78.29       40.74     19.18 o 
  -6  12   8      779.22      875.34     68.95 o 
  -5  12   8        9.06        4.42     15.97 o 
  -4  12   8      155.35      158.03     29.94 o 
  -3  12   8        1.98        0.00     14.67 o 
  -2  12   8       36.91        5.88     30.63 o 
  -1  12   8      307.57      307.64     31.12 o 
   0  12   8       50.32       25.76     22.97 o 
   1  12   8        1.27        0.96     18.29 o 
   2  12   8       18.21        4.87     20.03 o 
   3  12   8       28.00       30.83     21.01 o 
   4  12   8       28.02       10.58     38.99 o 
   5  12   8        6.28        0.00     32.02 o 
   6  12   8       17.29        0.00     20.74 o 
 -12  13   8       27.72       22.53     14.21 o 
 -11  13   8      135.09      123.76     26.53 o 
 -10  13   8        1.30        2.15     26.45 o 
  -9  13   8       22.84       25.76     17.72 o 
  -8  13   8        0.31       16.71     16.74 o 
  -7  13   8        2.18        5.20     14.67 o 
  -6  13   8       71.84       81.56     23.12 o 
  -5  13   8      312.96      260.68     34.86 o 
  -4  13   8        0.01       25.18     18.04 o 
  -3  13   8      159.95      134.57     57.79 o 
  -2  13   8       30.68       48.02     22.75 o 
  -1  13   8       39.79       46.26     12.87 o 
   0  13   8       49.01       78.49     20.43 o 
   1  13   8        0.55        0.00     17.72 o 
   2  13   8      129.23      134.25     31.09 o 
   3  13   8      649.33      863.48    151.81 o 
   4  13   8        8.56       44.91     24.75 o 
   5  13   8       66.51      111.57     31.46 o 
 -11  14   8       31.61       21.95     13.30 o 
 -10  14   8       88.05       76.28     20.60 o 
  -9  14   8      315.94      371.09     29.89 o 
  -8  14   8      301.27      253.40     25.92 o 
  -7  14   8       65.94       66.26     16.12 o 
  -6  14   8       23.96       53.13     17.49 o 
  -5  14   8        2.80       14.45     13.65 o 
  -4  14   8       84.61       88.25     20.03 o 
  -3  14   8      178.96      249.52     30.12 o 
  -2  14   8        4.02       27.44     52.21 o 
  -1  14   8       82.25      110.33     47.34 o 
   0  14   8        2.73        0.63     15.68 o 
   1  14   8        2.54        0.00     21.01 o 
   2  14   8        0.24        0.00     22.75 o 
   3  14   8        7.93       14.69     25.41 o 
   4  14   8       49.10       42.91     27.06 o 
 -10  15   8      149.81      166.69     26.53 o 
  -9  15   8        8.49        0.00     12.00 o 
  -8  15   8        3.82        8.69     14.05 o 
  -7  15   8        0.46       20.89     13.90 o 
  -6  15   8        4.94        3.92     12.62 o 
  -5  15   8       26.68       35.87     15.97 o 
  -4  15   8        0.48        0.00     10.92 o 
  -3  15   8       16.29       23.88     24.37 o 
  -2  15   8       35.96       12.53     15.36 o 
  -1  15   8       63.08        0.00     32.02 o 
   0  15   8        0.36        0.00     19.18 o 
   1  15   8       53.01       30.63     32.72 o 
   2  15   8        0.94        0.00     17.40 o 
   3  15   8        0.01       10.44     20.68 o 
  -9  16   8       20.54       17.73     14.67 o 
  -8  16   8        1.42        0.00     12.69 o 
  -7  16   8       11.08        0.00     12.69 o 
  -6  16   8        3.35        0.00     12.00 o 
  -5  16   8        0.00        0.00     17.40 o 
  -4  16   8       11.07       31.63     34.81 o 
  -3  16   8       32.86       63.05     21.08 o 
  -2  16   8        0.03        0.00     13.42 o 
  -1  16   8        3.73        6.96     37.59 o 
   0  16   8       10.51       26.45     34.81 o 
   1  16   8        0.23        8.16     21.59 o 
  -7  17   8        1.27        0.00     13.65 o 
  -6  17   8       20.23       19.93     15.39 o 
  -5  17   8       28.58       45.12     17.72 o 
  -4  17   8        2.22        9.51     15.58 o 
  -3  17   8       58.33       51.39     19.34 o 
  -2  17   8       42.21       87.06     20.59 o 
  -1  17   8       11.41        0.00     30.63 o 
 -16   1   9       77.46       48.63     32.97 o 
 -15   1   9       48.05       19.19     27.51 o 
 -14   1   9      222.65      231.21     39.35 o 
 -13   1   9       58.08        8.00     23.00 o 
 -12   1   9       87.07       83.98     28.05 o 
 -11   1   9      124.57      154.97     32.45 o 
 -10   1   9      137.88      156.86     31.99 o 
  -9   1   9       19.72       36.10     20.17 o 
  -8   1   9       85.96       97.08     26.37 o 
  -7   1   9       33.00       16.03     17.21 o 
  -6   1   9      323.01      380.97     35.78 o 
  -5   1   9      254.99      271.70     24.08 o 
  -4   1   9      554.08      537.74     33.10 o 
  -3   1   9      252.97      251.87     23.33 o 
  -2   1   9      243.60      257.01     31.01 o 
  -1   1   9      154.97      188.43     44.56 o 
   0   1   9      187.26      228.56     31.46 o 
   1   1   9       67.86       73.14     28.54 o 
   2   1   9       18.27        9.24     14.38 o 
   3   1   9       16.44        0.00     15.39 o 
   4   1   9        2.70        2.17     22.97 o 
   5   1   9       49.00       29.94     19.69 o 
   6   1   9       17.28        6.10     18.19 o 
   7   1   9        2.53        0.00     19.03 o 
 -16   2   9       94.19      107.92     35.93 o 
 -15   2   9       11.49       27.80     26.53 o 
 -14   2   9       22.69       22.05     36.20 o 
 -13   2   9      356.64      306.50     42.83 o 
 -12   2   9      112.30      126.45     31.46 o 
 -11   2   9      148.05      245.64     38.99 o 
 -10   2   9       20.02        9.10     19.03 o 
  -9   2   9      203.51      183.50     33.30 o 
  -8   2   9        0.44        0.00     18.10 o 
  -7   2   9        8.44        0.00     13.06 o 
  -6   2   9        0.96        0.00     12.83 o 
  -5   2   9       43.17       45.32     15.88 o 
  -4   2   9      186.96      186.39     20.70 o 
  -3   2   9      308.02      307.36     25.68 o 
  -2   2   9      316.06      341.37     35.85 o 
  -1   2   9       82.60       63.68     20.19 o 
   0   2   9       97.72      133.49     47.34 o 
   1   2   9        1.94        5.43     14.25 o 
   2   2   9      122.30      101.37     51.52 o 
   3   2   9      203.66      266.15     37.42 o 
   4   2   9        1.02        5.92     17.64 o 
   5   2   9        0.66        5.38     18.19 o 
   6   2   9       16.37        3.53     19.18 o 
   7   2   9        3.56        5.30     20.40 o 
 -15   3   9        7.51       14.13     26.08 o 
 -14   3   9        6.45        0.00     22.07 o 
 -13   3   9        1.02        0.00     29.24 o 
 -12   3   9      817.69      864.51     68.45 o 
 -11   3   9       35.13       15.39     19.04 o 
 -10   3   9       79.97       57.00     23.12 o 
  -9   3   9       24.68        0.67     15.24 o 
  -8   3   9      506.28      564.36     61.28 o 
  -7   3   9      143.18      133.08     23.46 o 
  -6   3   9        0.83        0.73     11.39 o 
  -5   3   9       47.64       12.77     10.92 o 
  -4   3   9        2.17        4.91      9.71 o 
  -3   3   9       14.97        7.88      9.79 o 
  -2   3   9        0.02        0.00     11.29 o 
  -1   3   9      354.71      381.93     38.25 o 
   0   3   9      132.56      147.06     26.58 o 
   1   3   9      433.61      455.01     44.31 o 
   2   3   9       41.30       77.42     22.01 o 
   3   3   9      101.26       94.35     45.25 o 
   4   3   9       44.72       35.14     34.81 o 
   5   3   9        0.03        0.00     14.67 o 
   6   3   9       34.45       32.02     22.64 o 
   7   3   9       54.91       30.02     24.09 o 
 -15   4   9      157.28      231.39     38.81 o 
 -14   4   9       22.29        0.00     22.64 o 
 -13   4   9       61.64      108.92     42.47 o 
 -12   4   9        7.73        2.65     19.62 o 
 -11   4   9        0.18        0.00     18.63 o 
 -10   4   9       26.37       29.14     22.97 o 
  -9   4   9     1591.63     1491.85     94.09 o 
  -8   4   9      191.98      173.51     24.90 o 
  -7   4   9      306.64      353.82     33.64 o 
  -6   4   9       62.88       54.74     18.18 o 
  -5   4   9       89.22       76.18     18.80 o 
  -4   4   9       25.95       32.67     12.85 o 
  -3   4   9       12.28        2.21     10.00 o 
  -2   4   9       14.44       21.80     17.94 o 
  -1   4   9       40.57       28.63     16.39 o 
   0   4   9       40.53       23.95     33.42 o 
   1   4   9       18.32       18.53     17.64 o 
   2   4   9       33.80        0.00     15.05 o 
   3   4   9       19.29        9.75     18.71 o 
   4   4   9       53.93       88.48     26.74 o 
   5   4   9       44.48       55.00     23.63 o 
   6   4   9       14.64       26.60     24.11 o 
   7   4   9       56.69       35.99     25.37 o 
 -15   5   9       44.40       53.82     38.29 o 
 -14   5   9        7.95        0.00     21.66 o 
 -13   5   9        0.00        0.00     19.18 o 
 -12   5   9      420.82      488.20     56.40 o 
 -11   5   9       44.79       91.15     27.36 o 
 -10   5   9       14.97        0.00     15.24 o 
  -9   5   9       27.47       43.20     21.15 o 
  -8   5   9      626.81      717.62     56.05 o 
  -7   5   9      423.89      425.92     36.23 o 
  -6   5   9      248.68      211.32     29.46 o 
  -5   5   9      172.17      155.83     24.51 o 
  -4   5   9       10.22       11.30     10.52 o 
  -3   5   9       67.91       38.85     13.15 o 
  -2   5   9       43.84       49.28     15.88 o 
  -1   5   9      206.35      246.03     40.38 o 
   0   5   9       11.04        8.61     16.22 o 
   1   5   9      258.88      285.72     36.84 o 
   2   5   9        0.16        6.43     16.39 o 
   3   5   9      236.69      309.44     40.37 o 
   4   5   9        3.20        0.00     18.19 o 
   5   5   9      168.00      188.89     35.69 o 
   6   5   9       75.25       47.83     26.37 o 
   7   5   9        0.38       20.22     22.58 o 
 -15   6   9        2.86        0.00     26.45 o 
 -14   6   9        0.72        5.65     23.99 o 
 -13   6   9        4.98        0.00     22.14 o 
 -12   6   9       87.18      125.52     30.33 o 
 -11   6   9      108.96      136.04     45.95 o 
 -10   6   9       80.02       64.05     23.63 o 
  -9   6   9      442.38      493.73     42.52 o 
  -8   6   9     1020.63      991.88     57.80 o 
  -7   6   9      127.99      129.42     23.23 o 
  -6   6   9       59.02       36.80     16.42 o 
  -5   6   9      600.61      599.88     42.74 o 
  -4   6   9        4.45        0.00     12.55 o 
  -3   6   9        1.24        0.46     10.03 o 
  -2   6   9        7.28        0.00      9.83 o 
  -1   6   9      116.86      116.17     25.37 o 
   0   6   9       76.96      126.81     34.11 o 
   1   6   9        8.99        0.00     15.05 o 
   2   6   9       72.98       51.25     23.00 o 
   3   6   9        9.00       15.87     19.40 o 
   4   6   9       97.32      114.90     30.33 o 
   5   6   9        0.32       11.80     19.62 o 
   6   6   9       67.47      113.46     32.45 o 
 -14   7   9      290.68      303.53     41.04 o 
 -13   7   9        4.66        0.00     20.74 o 
 -12   7   9       67.83       70.36     26.08 o 
 -11   7   9       11.63        0.00     17.21 o 
 -10   7   9      166.50      156.59     71.71 o 
  -9   7   9        4.33        6.87     13.47 o 
  -8   7   9       58.27       55.85     18.23 o 
  -7   7   9       10.26        9.31     14.77 o 
  -6   7   9        1.11        0.00     26.19 o 
  -5   7   9      226.86      243.49     29.16 o 
  -4   7   9      134.15      130.94     26.90 o 
  -3   7   9      447.36      474.40     50.05 o 
  -2   7   9       73.04       80.87     16.20 o 
  -1   7   9       32.69        2.45     15.69 o 
   0   7   9       79.20       72.28     22.07 o 
   1   7   9      169.90      138.20     28.05 o 
   2   7   9       28.86       20.96     34.81 o 
   3   7   9        7.62       20.21     20.02 o 
   4   7   9       36.98       33.93     23.75 o 
   5   7   9        4.07        0.00     20.17 o 
   6   7   9       92.68       55.85     26.09 o 
 -14   8   9       77.78       54.10     45.25 o 
 -13   8   9      113.92       85.06     66.14 o 
 -12   8   9       34.96        5.77     20.61 o 
 -11   8   9        0.06        0.00     21.58 o 
 -10   8   9        0.05        0.00     13.51 o 
  -9   8   9        0.61        8.57     13.30 o 
  -8   8   9        5.11        0.00     11.63 o 
  -7   8   9       24.04       13.17     13.94 o 
  -6   8   9       90.62       57.38     25.86 o 
  -5   8   9      151.21      137.48     22.69 o 
  -4   8   9      535.50      532.49     50.01 o 
  -3   8   9        0.85        0.48     17.28 o 
  -2   8   9      312.11      302.50     26.04 o 
  -1   8   9       87.20      112.09     41.77 o 
   0   8   9        7.78       11.34     16.71 o 
   1   8   9      126.06      125.46     28.55 o 
   2   8   9       56.73       66.37     25.09 o 
   3   8   9      331.95      413.04     47.23 o 
   4   8   9      295.84      354.24     45.78 o 
   5   8   9       13.75       11.26     23.12 o 
 -13   9   9        6.79        0.00     19.62 o 
 -12   9   9      133.90      110.10     28.50 o 
 -11   9   9       82.42       30.32     21.75 o 
 -10   9   9      368.04      453.04     41.79 o 
  -9   9   9        0.00        0.00     12.66 o 
  -8   9   9        2.82        0.00     12.55 o 
  -7   9   9        5.81        0.00     11.52 o 
  -6   9   9      172.17      129.38     21.71 o 
  -5   9   9        1.36        0.00     13.20 o 
  -4   9   9       10.91        7.01     14.35 o 
  -3   9   9       48.48       39.01     16.95 o 
  -2   9   9       63.64       49.45     14.66 o 
  -1   9   9       64.00       70.21     18.50 o 
   0   9   9       22.67       18.76     18.63 o 
   1   9   9      704.41      850.11     64.98 o 
   2   9   9       64.55       45.72     23.38 o 
   3   9   9        0.99       10.48     20.61 o 
   4   9   9        5.38       13.36     23.12 o 
   5   9   9        6.29        0.00     20.61 o 
 -13  10   9        0.09        0.00     19.62 o 
 -12  10   9        9.81        0.00     17.64 o 
 -11  10   9      190.64      193.98     52.22 o 
 -10  10   9        0.48        0.00     12.72 o 
  -9  10   9       13.55       18.38     14.43 o 
  -8  10   9       79.93       50.89     17.10 o 
  -7  10   9       41.32       49.01     16.76 o 
  -6  10   9       33.83        1.62     12.81 o 
  -5  10   9       31.63       26.93     15.34 o 
  -4  10   9      138.03      107.21     21.91 o 
  -3  10   9      352.92      354.44     33.38 o 
  -2  10   9       95.12      121.96     22.71 o 
  -1  10   9      113.72      142.21     26.07 o 
   0  10   9        7.26        0.00     17.72 o 
   1  10   9       74.82       28.10     22.14 o 
   2  10   9       12.02       16.09     21.15 o 
   3  10   9        6.22        0.70     19.69 o 
   4  10   9      163.77      212.63     64.05 o 
 -12  11   9        0.74        0.00     27.85 o 
 -11  11   9        6.12       22.14     22.97 o 
 -10  11   9        2.95        2.40     17.64 o 
  -9  11   9      141.63      162.30     40.38 o 
  -8  11   9       71.35       60.96     27.85 o 
  -7  11   9        2.48        0.00     12.41 o 
  -6  11   9      210.99      195.05     41.08 o 
  -5  11   9       11.97       10.27     14.53 o 
  -4  11   9       85.36       86.87     20.62 o 
  -3  11   9       17.26        8.94     13.94 o 
  -2  11   9       18.01        0.00     13.93 o 
  -1  11   9       10.57       10.31     12.61 o 
   0  11   9      103.93      125.90     30.47 o 
   1  11   9       20.04       34.81     22.64 o 
   2  11   9        0.23       17.48     21.74 o 
   3  11   9       75.11      113.46     38.99 o 
   4  11   9       35.11       12.40     25.74 o 
 -11  12   9        5.03        0.00     27.15 o 
 -10  12   9       30.38        0.00     17.21 o 
  -9  12   9       15.15       11.25     25.76 o 
  -8  12   9       42.92       59.52     23.12 o 
  -7  12   9       35.98       13.46     17.40 o 
  -6  12   9      393.78      503.48     48.74 o 
  -5  12   9      134.74       76.58     24.61 o 
  -4  12   9      266.69      287.02     38.81 o 
  -3  12   9        2.69        4.18     27.85 o 
  -2  12   9       97.23      104.69     32.03 o 
  -1  12   9        1.18        9.05     19.57 o 
   0  12   9        7.67        0.00     14.34 o 
   1  12   9       21.48       10.03     22.14 o 
   2  12   9       45.14       50.21     25.09 o 
   3  12   9       11.29       28.26     23.00 o 
 -10  13   9       26.59       25.92     20.40 o 
  -9  13   9        0.04        0.00     17.21 o 
  -8  13   9      106.36      115.72     28.54 o 
  -7  13   9      246.63      303.72     38.36 o 
  -6  13   9        1.72        1.18     19.18 o 
  -5  13   9       30.58       28.01     22.97 o 
  -4  13   9        2.21        0.00     35.50 o 
  -3  13   9        0.31        8.29     20.34 o 
  -2  13   9       68.59       83.17     34.11 o 
  -1  13   9       12.44       14.73     20.23 o 
   0  13   9        0.01        0.00     14.68 o 
   1  13   9       99.94      116.77     46.65 o 
   2  13   9       43.20       84.93     33.42 o 
  -9  14   9       59.53       29.15     32.72 o 
  -8  14   9       17.56        0.98     22.28 o 
  -7  14   9       75.04       75.16     23.57 o 
  -6  14   9       67.32       60.50     34.81 o 
  -5  14   9        0.56        2.64     18.63 o 
  -4  14   9      205.23      309.99     43.86 o 
  -3  14   9        5.38       13.37     16.22 o 
  -2  14   9       40.70       84.93     44.56 o 
  -1  14   9       17.40        0.00     37.59 o 
   0  14   9       55.89       79.37     44.56 o 
  -7  15   9        5.29       22.28     15.32 o 
  -6  15   9        4.66       17.73     15.39 o 
  -5  15   9        0.46        2.92     14.94 o 
  -4  15   9        2.55        1.59     15.76 o 
  -3  15   9       13.16       23.11     21.58 o 
  -2  15   9       17.99       34.81     36.20 o 
 -14   0  10       11.30        0.00     32.02 o 
 -13   0  10       21.34        0.00     29.24 o 
 -12   0  10       71.02       72.40     38.99 o 
 -11   0  10        5.00        9.75     29.24 o 
 -10   0  10      114.28      132.28     44.56 o 
  -9   0  10      417.03      426.14     73.81 o 
  -8   0  10      429.29      570.98     82.17 o 
  -7   0  10       23.80       32.02     33.42 o 
  -6   0  10       46.36       40.38     30.63 o 
  -5   0  10     1124.75     1196.17    120.50 o 
  -4   0  10      305.06      282.12     38.66 o 
  -3   0  10      224.14      281.71     38.06 o 
  -2   0  10      120.38      157.67     33.42 o 
  -1   0  10      148.42      187.98     43.17 o 
   0   0  10      829.57      941.59     94.72 o 
   1   0  10       13.33       20.89     25.06 o 
   2   0  10        0.59        0.00     20.89 o 
   3   0  10      237.41      229.76     54.31 o 
   4   0  10        1.85        0.00     25.06 o 
   5   0  10        4.12        0.00     30.63 o 
 -14   1  10       56.10       22.37     28.50 o 
 -13   1  10       34.08       44.19     31.33 o 
 -12   1  10       21.09        2.58     23.12 o 
 -11   1  10       27.65       42.73     25.54 o 
 -10   1  10        9.74        4.10     18.63 o 
  -9   1  10      152.04      245.97     46.65 o 
  -8   1  10       90.87      127.84     31.46 o 
  -7   1  10        6.05        0.00     17.64 o 
  -6   1  10      169.79      159.92     25.88 o 
  -5   1  10      466.14      537.09     46.43 o 
  -4   1  10       87.27       71.27     17.28 o 
  -3   1  10      200.23      204.30     23.53 o 
  -2   1  10       83.96       68.27     16.43 o 
  -1   1  10      201.71      202.60     31.99 o 
   0   1  10       17.79        6.13     16.22 o 
   1   1  10        6.75       25.89     18.04 o 
   2   1  10       19.41       21.16     20.02 o 
   3   1  10        0.03        0.00     17.21 o 
   4   1  10        1.82        0.00     18.04 o 
 -14   2  10        5.41        9.94     26.45 o 
 -13   2  10       25.06       81.45     30.52 o 
 -12   2  10        1.32        0.00     18.73 o 
 -11   2  10       31.05       16.11     33.42 o 
 -10   2  10      279.99      261.38     42.20 o 
  -9   2  10       12.45        7.38     19.62 o 
  -8   2  10       55.20       51.92     23.99 o 
  -7   2  10       46.40       69.14     25.54 o 
  -6   2  10       31.58       15.68     15.95 o 
  -5   2  10       86.01       94.42     22.48 o 
  -4   2  10      788.38      887.74     46.31 o 
  -3   2  10       79.19       94.89     17.46 o 
  -2   2  10       54.19       39.51     14.42 o 
  -1   2  10      874.56     1035.64     69.43 o 
   0   2  10       21.96       32.75     20.61 o 
   1   2  10      264.11      271.16     37.38 o 
   2   2  10       60.07       85.04     25.97 o 
   3   2  10       30.14       39.29     22.58 o 
   4   2  10      142.48      196.74     36.27 o 
 -14   3  10       33.81       38.84     27.94 o 
 -13   3  10      378.72      458.82     53.66 o 
 -12   3  10        0.07        0.00     21.01 o 
 -11   3  10       10.76        0.00     17.64 o 
 -10   3  10       33.83       18.80     21.66 o 
  -9   3  10      358.89      340.46     55.01 o 
  -8   3  10      360.97      363.12     97.48 o 
  -7   3  10      849.58      920.54    102.38 o 
  -6   3  10       60.36       54.23     29.19 o 
  -5   3  10       12.36        6.69     14.30 o 
  -4   3  10       64.44      107.76     18.54 o 
  -3   3  10       75.67       74.48     16.17 o 
  -2   3  10        6.18        0.24     11.12 o 
  -1   3  10        2.92        4.26     16.39 o 
   0   3  10      263.22      273.15     73.11 o 
   1   3  10       16.62        0.00     16.04 o 
   2   3  10      215.04      235.21     36.39 o 
   3   3  10      121.91      116.61     33.42 o 
   4   3  10      101.89      115.11     29.34 o 
 -13   4  10       80.77       74.34     31.46 o 
 -12   4  10        1.08        0.00     22.64 o 
 -11   4  10        8.75       16.71     20.68 o 
 -10   4  10       81.23       91.24     31.33 o 
  -9   4  10        0.49        0.00     17.04 o 
  -8   4  10       18.30       27.59     21.59 o 
  -7   4  10       54.09       44.28     21.27 o 
  -6   4  10      580.17      605.92     56.81 o 
  -5   4  10       62.04       47.34     19.55 o 
  -4   4  10        2.09        1.27     15.53 o 
  -3   4  10      733.40      786.32     43.32 o 
  -2   4  10       95.30      101.21     18.40 o 
  -1   4  10       68.11       67.12     32.03 o 
   0   4  10       56.96       54.42     23.00 o 
   1   4  10       75.89      102.92     28.54 o 
   2   4  10       22.06       11.82     19.18 o 
   3   4  10      247.08      349.23     59.88 o 
   4   4  10        2.10        0.00     18.02 o 
 -13   5  10       17.28       34.36     32.72 o 
 -12   5  10       35.78       17.54     22.14 o 
 -11   5  10      446.44      536.67     64.76 o 
 -10   5  10      194.29      213.44     38.81 o 
  -9   5  10      362.00      435.35     50.36 o 
  -8   5  10       72.94       43.47     22.58 o 
  -7   5  10      112.54      134.88     26.23 o 
  -6   5  10      512.20      464.33     60.92 o 
  -5   5  10        0.47        1.61     14.90 o 
  -4   5  10       10.30       26.02     16.92 o 
  -3   5  10      329.59      327.61     28.20 o 
  -2   5  10      222.48      214.17     23.88 o 
  -1   5  10        8.41        0.00     15.97 o 
   0   5  10      125.95      138.19     31.33 o 
   1   5  10       30.87        5.54     19.32 o 
   2   5  10      190.98      218.40     37.07 o 
   3   5  10       10.47        0.00     21.58 o 
   4   5  10       33.10       28.54     23.63 o 
 -13   6  10       14.28       11.78     30.63 o 
 -12   6  10       14.40       42.81     25.09 o 
 -11   6  10       47.14       51.24     24.55 o 
 -10   6  10      253.24      327.59     44.18 o 
  -9   6  10        4.12        0.00     18.04 o 
  -8   6  10       21.82        3.87     16.26 o 
  -7   6  10      150.76      168.31     26.35 o 
  -6   6  10      264.19      266.57     44.12 o 
  -5   6  10       54.57       36.57     17.77 o 
  -4   6  10        3.96        0.00     13.65 o 
  -3   6  10       55.72       37.41     17.58 o 
  -2   6  10        2.24        4.96     11.90 o 
  -1   6  10       37.03        0.00     16.71 o 
   0   6  10        8.22       10.30     19.40 o 
   1   6  10        0.02        3.69     18.19 o 
   2   6  10       52.48       79.22     40.38 o 
   3   6  10       45.34       32.84     24.98 o 
 -12   7  10        9.86        0.00     21.15 o 
 -11   7  10        2.14        0.00     18.71 o 
 -10   7  10       11.12        4.25     20.19 o 
  -9   7  10       30.62       19.67     19.18 o 
  -8   7  10       70.86       74.76     20.15 o 
  -7   7  10      353.86      313.31     34.66 o 
  -6   7  10       24.45       11.31     17.09 o 
  -5   7  10       23.34        2.34     13.67 o 
  -4   7  10      206.11      202.12     28.18 o 
  -3   7  10        1.38        0.00     13.67 o 
  -2   7  10      234.22      184.61     25.09 o 
  -1   7  10       30.51       24.78     15.87 o 
   0   7  10        1.57        0.00     16.22 o 
   1   7  10       13.56       15.19     21.39 o 
   2   7  10       71.17       67.60     26.08 o 
   3   7  10        5.95       10.96     23.67 o 
 -12   8  10       30.69        0.00     21.15 o 
 -11   8  10       29.70       42.57     33.42 o 
 -10   8  10       55.99       62.82     24.56 o 
  -9   8  10       84.53       91.47     22.23 o 
  -8   8  10       58.24       47.60     25.66 o 
  -7   8  10       11.89       34.28     17.17 o 
  -6   8  10        0.99        1.03     14.90 o 
  -5   8  10      202.71      203.76     28.30 o 
  -4   8  10       38.83       10.44     18.71 o 
  -3   8  10      123.41      123.43     26.79 o 
  -2   8  10       27.45       26.41     16.33 o 
  -1   8  10       13.80        0.00     11.34 o 
   0   8  10       64.08       41.57     23.39 o 
   1   8  10      133.34      184.00     36.07 o 
   2   8  10       61.82       53.88     49.43 o 
 -11   9  10        2.97        0.00     20.61 o 
 -10   9  10        0.86        9.95     20.19 o 
  -9   9  10       15.20        9.66     16.04 o 
  -8   9  10        0.29        0.00     15.46 o 
  -7   9  10        0.14        0.00     15.45 o 
  -6   9  10       53.54       19.78     17.37 o 
  -5   9  10       12.96        3.87     16.56 o 
  -4   9  10       27.08       17.24     16.39 o 
  -3   9  10       17.84       18.88     16.52 o 
  -2   9  10       21.92       16.04     16.39 o 
  -1   9  10       19.28       15.60     13.59 o 
   0   9  10      114.02      148.42     86.33 o 
   1   9  10       39.18       15.61     23.57 o 
   2   9  10       84.88       60.43     29.34 o 
 -10  10  10        0.12        0.00     25.06 o 
  -9  10  10        0.68        0.00     13.20 o 
  -8  10  10       43.98       30.47     17.77 o 
  -7  10  10        4.26        0.41     16.26 o 
  -6  10  10        9.83        0.00     14.53 o 
  -5  10  10        0.02        0.00     14.29 o 
  -4  10  10        5.25        0.00     15.45 o 
  -3  10  10      148.28      124.51     30.99 o 
  -2  10  10       13.74       28.19     16.56 o 
  -1  10  10      131.41       55.23     25.05 o 
   0  10  10       42.25       14.08     22.14 o 
   1  10  10       17.81       26.20     24.38 o 
  -9  11  10        5.30        6.27     19.69 o 
  -8  11  10        0.16        0.00     19.03 o 
  -7  11  10       49.73       55.41     28.54 o 
  -6  11  10        7.96        7.12     20.34 o 
  -5  11  10        1.64        8.13     24.37 o 
  -4  11  10       84.48      141.77     32.88 o 
  -3  11  10        0.73        0.00     33.42 o 
  -2  11  10       76.54       56.62     45.95 o 
  -1  11  10       55.89       46.62     40.38 o 
   0  11  10        1.59        1.84     17.45 o 
  -7  12  10       68.14       93.73     62.66 o 
  -6  12  10        3.46       17.47     21.39 o 
  -5  12  10        0.11        0.00     20.02 o 
  -4  12  10      112.44       68.53     37.60 o 
  -3  12  10        6.93       17.63     21.59 o 
  -2  12  10        3.33        0.00     25.06 o 
 -11   1  11       15.93       43.01     25.97 o 
 -10   1  11       41.52       14.57     22.01 o 
  -9   1  11        8.52        7.47     21.59 o 
  -8   1  11        0.00       19.23     20.61 o 
  -7   1  11       30.14       28.40     22.14 o 
  -6   1  11       43.53       23.67     34.81 o 
  -5   1  11       67.87       51.09     19.73 o 
  -4   1  11       68.80       62.49     17.10 o 
  -3   1  11      156.28      140.33     24.23 o 
  -2   1  11        0.99        3.12     13.21 o 
  -1   1  11        0.13        0.83     18.04 o 
   0   1  11       28.98       34.42     21.01 o 
   1   1  11        2.39       15.35     20.17 o 
 -11   2  11      202.60      328.89     49.66 o 
 -10   2  11        7.80        0.00     19.40 o 
  -9   2  11       11.44       28.50     27.85 o 
  -8   2  11        0.34        0.00     20.19 o 
  -7   2  11        1.50        0.70     19.69 o 
  -6   2  11      316.77      368.07     49.66 o 
  -5   2  11       57.88       48.11     20.17 o 
  -4   2  11        0.06        0.00     14.09 o 
  -3   2  11       42.95       17.20     14.17 o 
  -2   2  11       41.44       23.46     14.30 o 
  -1   2  11        6.33        8.12     19.74 o 
   0   2  11        6.60        5.32     19.18 o 
   1   2  11        2.19        0.00     20.40 o 
 -11   3  11        3.89        0.00     19.62 o 
 -10   3  11       16.75        0.06     21.15 o 
  -9   3  11       10.94        0.00     20.61 o 
  -8   3  11       92.13      116.23     50.82 o 
  -7   3  11       64.55       47.26     25.06 o 
  -6   3  11        5.05       13.92     20.68 o 
  -5   3  11       13.21       17.57     16.86 o 
  -4   3  11       38.88        8.09     22.26 o 
  -3   3  11       14.53       10.06     13.61 o 
  -2   3  11       24.85       17.36     13.66 o 
  -1   3  11      150.90      131.34     29.92 o 
   0   3  11       10.35       25.43     22.14 o 
 -10   4  11        7.95        4.82     23.38 o 
  -9   4  11       51.31       45.24     25.74 o 
  -8   4  11        1.49        6.54     19.62 o 
  -7   4  11      213.60      217.20     40.23 o 
  -6   4  11       21.68       14.19     18.59 o 
  -5   4  11       75.42       43.10     24.93 o 
  -4   4  11       92.61       73.17     23.74 o 
  -3   4  11        5.72        9.06     15.71 o 
  -2   4  11        5.41        0.00     12.76 o 
  -1   4  11        1.49        0.00     12.64 o 
   0   4  11        2.15        0.00     20.89 o 
 -10   5  11       57.32       38.71     25.09 o 
  -9   5  11        3.02        0.00     19.18 o 
  -8   5  11       25.76       16.61     21.01 o 
  -7   5  11       38.73       61.60     24.55 o 
  -6   5  11       42.83       25.06     18.59 o 
  -5   5  11        0.04       11.12     16.77 o 
  -4   5  11       11.73        9.70     16.60 o 
  -3   5  11        0.06        0.00     13.87 o 
  -2   5  11       10.81        0.00     12.95 o 
  -1   5  11        6.62        2.79     13.51 o 
   0   5  11       28.83       19.75     35.51 o 
  -9   6  11        0.51       13.83     22.00 o 
  -8   6  11        0.80        1.72     20.61 o 
  -7   6  11        2.14        0.00     16.32 o 
  -6   6  11      163.80      169.14     28.94 o 
  -5   6  11       69.01       59.33     20.88 o 
  -4   6  11        1.57        0.00     15.82 o 
  -3   6  11       72.34       54.36     20.24 o 
  -2   6  11        0.65        0.00     13.87 o 
  -1   6  11       30.11       34.11     16.40 o 
  -8   7  11        0.55        0.00     18.04 o 
  -7   7  11        5.74        0.00     20.38 o 
  -6   7  11        0.54        0.00     17.44 o 
  -5   7  11       10.47        0.00     25.57 o 
  -4   7  11        1.75        0.00     16.17 o 
  -3   7  11       74.36       44.61     20.17 o 
  -2   7  11        0.10        1.80     17.17 o 
  -7   8  11       10.73        0.00     16.85 o 
  -6   8  11       19.64       10.64     18.14 o 
  -5   8  11        1.78        0.00     16.63 o 
  -4   8  11       30.38       49.38     20.89 o 
  -3   8  11       45.80       40.08     20.06 o 
                                                 
